# Supplementary material for: Stage-Specific miRNA Profiling Reveals Key Regulators of EMT and EGFR-TKI Resistance in Gallbladder Cancer
Source: Cancers (Basel). 2026 Feb 3;18(3):502. doi: 10.3390/cancers18030502 (PMC12896930; doi:10.3390/cancers18030502)
Supplement: Supplementary file 1 [file cancers-18-00502-s001.zip]

Archive with 2 entries (2 files):
- Supplementary Figures, S1-S3 with legend.pdf
- Supplementary Tables, S1-S7 with legend.xlsx
