# Supplementary material for: Stage-Specific miRNA Profiling Reveals Key Regulators of EMT and EGFR-TKI Resistance in Gallbladder Cancer
Source: Cancers (Basel). 2026 Feb 3;18(3):502. doi: 10.3390/cancers18030502 (PMC12896930; doi:10.3390/cancers18030502)
Supplement: Supplementary file 1 [file cancers-18-00502-s001.zip › Supplementary Tables, S1-S7 with legend.xlsx]

## Sheet: Supplementary Table S1
Supplementary Table S1: Clinical parameters of patients. Parameters include age, gender, TNM, stage, grade, white cell count, liver enzymes (AST/ ALT/ ALP), bilirubin and co-morbidities (jaundice, pulmonary tuberculosis, asthma, diabetes melitus, hypertension (HTN), loss of appetite(LOA) and LOW- Loss of weight; Foot note: NA- Not applicable, (-) Not available
S.No.	Patient code	Sex	Age	Group	TNM	Stage	Grade	TLC	DLC	Bilirubin	AST	ALT	ALP	Jaundice (Yes/No)	Co-morbidities
1	GSD1	Female	28	GSD	NA	NA	NA	-	-	-	-	-	-	-	-
2	GSD2	Male	69	GSD	NA	NA	NA	5600	58/30	0.5	21	18	108	NO	NO
3	GSD3	Female	55	GSD	NA	NA	NA	9500	75/18	0.3	22	27	82	NO	NO
4	GSD4	Female	50	GSD	NA	NA	NA	-	-	-	-	-	-	-	-
5	GSD5	Female	43	GSD	NA	NA	NA	-	-	-	-	-	-	-	-
6	GSD6	Female	50	GSD	NA	NA	NA	-	-	-	-	-	-	-	-
7	GSD7	Female	38	GSD	NA	NA	NA	5200	50/34	0.5	32	27	79	NO	NO
8	GSD8	Female	45	GSD	NA	NA	NA	16000	-	2.2	59	62	136	YES	-
9	GSD9	Male	40	GSD	NA	NA	NA	6900	46/61	1	25	70	152	YES	NO
10	GSD10	Male	18	GSD	NA	NA	NA	5700	50/34	0.8	174	317	246	NO	NO
11	GBC1	Female	48	GBC	pT1bpN0	I	WDAC	7400	62/20	0.6	22	11	-	NO	YES (LOW)
12	GBC2	Female	66	GBC	pT1bpN0	I	MDAC	6300	80/34	0.5	30	27	133	NO	YES(LOW,LOA)
13	GBC3	Female	55	GBC	pT1bN0	I	WDAC	4800	75/20	0.6	20	15	125	NO	NO
14	GBC4	Female	62	GBC	pT1bN0	I	MDAC	5300	60/32	0.3	15	9	90	NO	YES (LOW)
15	GBC5	Female	45	GBC	pT1apN0	I	WDAC	-	-	-	-	-	-	-	-
16	GBC6	Female	73	GBC	pT2aN0	IIA	MDAC	6800	74/19	0.6	29	15	155	NO	YES( LOW, LOA)
17	GBC7	Female	53	GBC	pT2aN0	IIA	MDAC	5100	53/36	0.7	29	27	210	YES	YES (LOW, HTN)
18	GBC8	Female	47	GBC	pT2aN0	IIA	MDAC	11000	77/10	0.4	35	33	158	NO	Yes (LOA, LOW )
19	GBC9	Male	43	GBC	PT2aN0	IIA	MDAC	5900	56/27	0.4	30	16	120	NO	NO
20	GBC10	Female	36	GBC	pT2N0	IIA	MDAC	6400	50/37	0.7	24	50	148	NO	NO
21	GBC11	Female	86	GBC	pT2aN0	IIA	MDAC	8400	78/15	0.5	84	54	162	NO	YES(HTN)
22	GBC12	Female	60	GBC	pT2pN0	IIB	MDAC	7800	48/40	0.8	45	41	172	NO	NO
23	GBC13	Female	48	GBC	pT2bN0	IIB	MDAC	-	-	-	-	-	-	-	-
24	GBC14	Female	58	GBC	pT2bN0	IIB	MDAC	8500	48/46	1.5	9	8	-	YES	NO
25	GBC15	Female	60	GBC	pT3pN0	IIIA	MDAC	7500	63/27	0.5	32	24	126	NO	NO
26	GBC16	Female	48	GBC	pT3N0	IIIA	MDAC	-	-	-	-	-	-	-	-
27	GBC17	Female	40	GBC	pT3N0	IIIA	PDAC	-	-	-	-	-	-	-	-
28	GBC18	Female	42	GBC	pT2pN1M0	IIIB	MDAC	-	-	-	-	-	-	-	-
29	GBC19	Female	47	GBC	pT2bN1	IIIB	PDAC	9300	64/28	0.8	35	66	505	YES	NO
30	GBC20	Female	72	GBC	pT3N1	IIIB	MDAC	-	-	-	-	-	-	-	-
31	GBC21	Female	48	GBC	pT2bN1	IIIB	MDAC	7500	55/30	0.3	25	25	100	NO	NO
32	GBC22	Female	36	GBC	pT3N1	IIIB	PDAC	7700	69/23	0.3	23	18	121	NO	NO
33	GBC23	Female	48	GBC	pT2bPN1	IIIB	MDAC	10800	69/25	0.4	47	42	172	NO	NO
34	GBC24	Female	33	GBC	pT3pN1	IIIB	MDAC	-	-	-	-	-	-	-	-
35	GBC25	Female	55	GBC	pT3N1	IIIB	MDAC	9600	65/25	0.3	29	14	102	NO	NO
36	GBC26	Female	52	GBC	pT4pN0	IVA	MDAC	-	-	-	-	-	-	-	-
37	GBC27	Male	38	GBC	pT3N2	IVB	PDAC	9500	78/11	0.6	55	14	255	YES	NO
38	GBC28	Female	43	GBC	pT3N2	IVB	PDAC	6300	70/21	0.4	19	15	104	NO	NO
39	GBC29	Female	51	GBC	pT3N2	IVB	MDAC	-	-	-	-	-	-	-	-
40	GBC30	Male	27	GBC	pT3N2	IVB	WDAC	8900	68/21	0.6	30	32	238	NO	YES (LOW,LOA)
41	GBC31	Female	47	GBC	pT3N2M1	IVB	MDAC	8100	57/34	0.6	29	21	170	NO	NO

## Sheet: Supplementary Table S2
Supplementary Table S2: List of 68 differentially expressed miRNAs identified in early and/or advanced-stage GBC tissues in the present study, along with their reported RT-qPCR validation in previously published GBC studies. Values which are not significant (|log2| < 1, adjusted p-value >0.05) are highlighted in yellow color. Foot note: (-) Not available
Our Data						Existing Literature
miRNA	Early-stage GBC vs GSD		Advanced-stage GBC vs GSD		Expression Pattern	Validation using RT-qPCR in GBC	Expression Pattern	Sample type	References
	log2 fold change	adjusted p-value	log2 fold change	adjusted p-value
miR-135b-5p	5.60764	3.6804e-06	4.59558	3.7885e-05	Upregulated	-	-	-	-
miR-1246	3.5486	0.00046595	3.17559	0.00094037	Upregulated	Yes	Upregulated	Serum EVs	[36]
miR-320e	3.39975	0.00122705	1.99466	0.0415104	Upregulated	-	-	-	-
miR-20a-5p+miR-20b-5p	3.28946	0.00027294	2.548	0.00225812	Upregulated	-		-	-
miR-4286	2.93369	0.00027294	3.13903	3.7885e-05	Upregulated	-		-	-
miR-146a-5p	2.56244	0.00201204	2.05797	0.00986096	Upregulated	-		-	-
miR-19a-3p	2.40227	0.00490517	1.78844	0.0342453	Upregulated	Yes	Upregulated	Tissue	[30]
miR-106b-5p	2.37219	0.00202991	2.13307	0.00445496	Upregulated	-	-	-	-
miR-106a-5p+miR-17-5p	1.98459	0.0118324	1.96647	0.0105823	Upregulated	-		-	-
miR-155-5p	1.61397	0.038916	1.52581	0.0410893	Upregulated	-	-	-	-
miR-451a	-1.61306	0.00490517	-2.18302	0.0001228	Downregulated	Yes	Downregulated	Serum EVs	[36]
let-7c-5p	-1.78237	0.0340702	-1.81539	0.0261927	Downregulated	-	-	-	-
miR-143-3p	-2.27701	0.0110152	-3.34356	0.00012749	Downregulated	Yes	Downregulated	Tissue	[37]
miR-376a-3p	-2.2943	0.00247037	-2.85108	0.0001228	Downregulated	-	-	-	-
miR-125b-5p	-2.33581	0.00490517	-2.69883	0.00094037	Downregulated	Yes	Downregulated	Tissue	[38]
miR-493-3p	-2.4092	0.0118324	-1.86946	0.0443449	Downregulated	-	-	-	-
miR-99a-5p	-2.493	0.00515359	-2.90231	0.00094037	Downregulated	-	-	-	-
miR-100-5p	-2.94762	0.00247037	-2.13282	0.0261927	Downregulated	-	-	-	-
miR-145-5p	-3.09468	0.00201204	-4.2752	2.8037e-05	Downregulated	Yes	Downregulated	Tissue	[6]
miR-133a-3p	-3.41627	2.701e-05	-3.54572	1.037e-05	Downregulated	Yes	Downregulated	Tissue	[39]
miR-127-3p	-3.67618	0.00120383	-2.73436	0.00958585	Downregulated	-	-	-	-
miR-429	3.43772	0.00041644	1.43006	0.109546	Upregulated	-	-	-	-
miR-7-5p	3.23144	0.00490517	1.99424	0.0721344	Upregulated	-	-	-	-
miR-200a-3p	3.13614	0.00152944	1.24427	0.18995	Upregulated	-	-	-	-
miR-200b-3p	2.86251	0.00157527	1.09065	0.21514	Upregulated	-	-	-	-
miR-215-5p	2.76482	0.0123009	1.41213	0.20475	Upregulated	-	-	-	-
miR-141-3p	2.72898	0.00201204	1.37669	0.103366	Upregulated	-	-	-	-
miR-1915-3p	2.6009	0.0457818	1.98109	0.105962	Upregulated	-	-	-	-
miR-148a-3p	2.55577	0.00490517	1.17102	0.190991	Upregulated	-	-	-	-
miR-19b-3p	2.36942	0.0170187	0.797514	0.440772	Upregulated	-	-	-	-
miR-4284	2.32296	0.0126438	1.2022	0.202266	Upregulated	-	-	-	-
miR-4488	2.23967	0.0380918	1.01698	0.34368	Upregulated	-	-	-	-
miR-192-5p	2.22298	0.00570536	0.748024	0.360617	Upregulated	-	-	-	-
miR-93-5p	1.90359	0.00570536	1.13907	0.0883724	Upregulated	-	-	-	-
miR-331-3p	1.79124	0.0118929	0.341867	0.662742	Upregulated	-	-	-	-
miR-574-5p	1.61176	0.0481244	0.457407	0.600535	Upregulated	-	-	-	-
miR-181b-5p+miR-181d-5p	1.60653	0.0366063	0.76314	0.317335	Upregulated	-	-	-	-
miR-218-5p	-1.65999	0.0481244	-0.894676	0.28364	Downregulated	-	-	-	-
miR-1260a	-1.69878	0.0481244	-1.53823	0.0588283	Downregulated	-	-	-	-
miR-299-5p	-1.79288	0.0481244	-1.20204	0.175537	Downregulated	-	-	-	-
miR-132-3p	-2.43275	0.00157527	-1.30415	0.0714862	Downregulated	-	-	-	-
miR-539-5p	-2.52996	0.0123009	-1.86317	0.0588283	Downregulated	-	-	-	-
miR-551b-3p	-2.64931	0.0058807	-1.08183	0.276461	Downregulated	-	-	-	-
miR-122-5p	0.571736	0.792712	4.38236	0.00946881	Upregulated	-	-	-	-
miR-424-5p	0.711434	0.543684	2.6377	0.0071255	Upregulated	-	-	-	-
miR-196a-5p	1.79948	0.090893	2.13786	0.0391662	Upregulated	-	-	-	-
miR-503-5p	0.60107	0.448849	1.82544	0.00934557	Upregulated	-	-	-	-
miR-190a-5p	0.401562	0.684863	1.74354	0.0261927	Upregulated	-	-	-	-
miR-494-3p	1.09479	0.19077	1.71886	0.0342453	Upregulated	-	-	-	-
miR-450a-5p	0.374064	0.631708	1.55611	0.0119812	Upregulated	-	-	-	-
miR-199a-5p	-1.03107	0.121081	-1.25968	0.0447111	Downregulated	-	-	-	-
miR-126-3p	-1.11215	0.0770709	-1.30079	0.0341981	Downregulated	-	-	-	-
miR-150-5p	-0.611265	0.407994	-1.36288	0.0384567	Downregulated	-	-	-	-
miR-23b-3p	-0.791671	0.260628	-1.49002	0.0261927	Downregulated	-	-	-	-
miR-29c-3p	-0.664032	0.421229	-1.50535	0.0404531	Downregulated	Yes	Downregulated	Tissue	[8]
miR-365a-3p+miR-365b-3p	-0.599637	0.492314	-1.50833	0.0415104	Downregulated	-	-	-	-
miR-199b-5p	-1.45237	0.0874717	-1.73065	0.0374487	Downregulated	-	-	-	-
miR-337-5p	-1.76648	0.0553521	-1.81247	0.0405695	Downregulated	-	-	-	-
miR-495-3p	-1.34922	0.0985312	-1.82067	0.0237574	Downregulated	-	-	-	-
miR-342-3p	-0.963288	0.16113	-1.9454	0.00335448	Downregulated	Yes	Downregulated	Tissue	[40]
miR-125a-5p	-1.07765	0.246193	-1.94775	0.0284068	Downregulated	-	-	-	-
miR-30d-5p	0.270615	0.784576	-2.00076	0.00934557	Downregulated	Yes	Downregulated	Tissue	[41]
miR-99b-5p	-1.03208	0.16875	-2.00744	0.00540674	Downregulated	-	-	-	-
miR-497-5p	-1.39459	0.0618039	-2.08251	0.0040794	Downregulated	-	-	-	-
miR-194-5p	1.42987	0.21963	-2.22122	0.0443449	Downregulated	Yes	Downregulated	Tissue	[42]
miR-195-5p	-1.72697	0.0862061	-2.28993	0.0206088	Downregulated	-	-	-	-
miR-10b-5p	-1.09489	0.187829	-2.51907	0.00169258	Downregulated	-	-	-	-
miR-574-3p	-1.85441	0.057195	-3.6248	0.0001228	Downregulated	-	-	-	-

## Sheet: Supplementary Table S3
Supplementary Table S3: List of differentially expressed miRNAs and their targets validated by reporter assay, Western blot, and qPCR.
Early-Stage						Advanced-Stage
miRNA	log₂ fold change	Regulation	Target Gene			miRNA	log₂ fold change	Regulation	Target Gene
hsa-let-7c-5p	-1.78237	down	BCL2L1			hsa-let-7c-5p	-1.81539	down	BCL2L1
hsa-let-7c-5p	-1.78237	down	CCND1			hsa-let-7c-5p	-1.81539	down	CCND1
hsa-let-7c-5p	-1.78237	down	HMGA2			hsa-let-7c-5p	-1.81539	down	HMGA2
hsa-let-7c-5p	-1.78237	down	IGF1R			hsa-let-7c-5p	-1.81539	down	IGF1R
hsa-let-7c-5p	-1.78237	down	SNHG16			hsa-let-7c-5p	-1.81539	down	SNHG16
hsa-let-7c-5p	-1.78237	down	TGFBR1			hsa-let-7c-5p	-1.81539	down	TGFBR1
hsa-let-7c-5p	-1.78237	down	AGO1			hsa-let-7c-5p	-1.81539	down	AGO1
hsa-let-7c-5p	-1.78237	down	CDC25A			hsa-let-7c-5p	-1.81539	down	CDC25A
hsa-let-7c-5p	-1.78237	down	CORO1C			hsa-let-7c-5p	-1.81539	down	CORO1C
hsa-let-7c-5p	-1.78237	down	MAP4K3			hsa-let-7c-5p	-1.81539	down	MAP4K3
hsa-let-7c-5p	-1.78237	down	PBX2			hsa-let-7c-5p	-1.81539	down	PBX2
hsa-let-7c-5p	-1.78237	down	WNT9A			hsa-let-7c-5p	-1.81539	down	WNT9A
hsa-miR-100-5p	-2.94762	down	AKT1			hsa-miR-100-5p	-2.13282	down	AKT1
hsa-miR-100-5p	-2.94762	down	BMPR2			hsa-miR-100-5p	-2.13282	down	BMPR2
hsa-miR-100-5p	-2.94762	down	FGFR3			hsa-miR-100-5p	-2.13282	down	FGFR3
hsa-miR-100-5p	-2.94762	down	FKBP5			hsa-miR-100-5p	-2.13282	down	FKBP5
hsa-miR-100-5p	-2.94762	down	FOXO3			hsa-miR-100-5p	-2.13282	down	FOXO3
hsa-miR-100-5p	-2.94762	down	HOXA1			hsa-miR-100-5p	-2.13282	down	HOXA1
hsa-miR-100-5p	-2.94762	down	IGF1R			hsa-miR-100-5p	-2.13282	down	IGF1R
hsa-miR-100-5p	-2.94762	down	MTOR			hsa-miR-100-5p	-2.13282	down	MTOR
hsa-miR-100-5p	-2.94762	down	SMAD1			hsa-miR-100-5p	-2.13282	down	PLK1
hsa-miR-100-5p	-2.94762	down	ATM			hsa-miR-100-5p	-2.13282	down	SMAD1
hsa-miR-100-5p	-2.94762	down	CTDSPL			hsa-miR-100-5p	-2.13282	down	ZBTB7A
hsa-miR-100-5p	-2.94762	down	HS3ST2			hsa-miR-100-5p	-2.13282	down	ATM
hsa-miR-100-5p	-2.94762	down	IGF2			hsa-miR-100-5p	-2.13282	down	CTDSPL
hsa-miR-100-5p	-2.94762	down	PLK1			hsa-miR-100-5p	-2.13282	down	HS3ST2
hsa-miR-100-5p	-2.94762	down	RAP1B			hsa-miR-100-5p	-2.13282	down	IGF2
hsa-miR-100-5p	-2.94762	down	SATB1			hsa-miR-100-5p	-2.13282	down	RAP1B
hsa-miR-100-5p	-2.94762	down	SMAD9			hsa-miR-100-5p	-2.13282	down	SATB1
hsa-miR-100-5p	-2.94762	down	ZBTB7A			hsa-miR-100-5p	-2.13282	down	SMAD9
hsa-miR-106b-5p	2.37219	up	APC			hsa-miR-106b-5p	2.13307	up	APC
hsa-miR-106b-5p	2.37219	up	CASP7			hsa-miR-106b-5p	2.13307	up	BCL2L11
hsa-miR-106b-5p	2.37219	up	CDKN1A			hsa-miR-106b-5p	2.13307	up	CASP7
hsa-miR-106b-5p	2.37219	up	DAB2			hsa-miR-106b-5p	2.13307	up	CDKN1A
hsa-miR-106b-5p	2.37219	up	HIF1A			hsa-miR-106b-5p	2.13307	up	HIF1A
hsa-miR-106b-5p	2.37219	up	PTEN			hsa-miR-106b-5p	2.13307	up	JAK1
hsa-miR-106b-5p	2.37219	up	RB1			hsa-miR-106b-5p	2.13307	up	PTEN
hsa-miR-106b-5p	2.37219	up	SMAD7			hsa-miR-106b-5p	2.13307	up	RUNX3
hsa-miR-106b-5p	2.37219	up	SNHG16			hsa-miR-106b-5p	2.13307	up	SETD2
hsa-miR-106b-5p	2.37219	up	STAT3			hsa-miR-106b-5p	2.13307	up	SMAD7
hsa-miR-106b-5p	2.37219	up	TWIST1			hsa-miR-106b-5p	2.13307	up	SNHG16
hsa-miR-106b-5p	2.37219	up	ZBTB4			hsa-miR-106b-5p	2.13307	up	STAT3
hsa-miR-106b-5p	2.37219	up	BCL2L11			hsa-miR-106b-5p	2.13307	up	CRY2
hsa-miR-106b-5p	2.37219	up	CRY2			hsa-miR-106b-5p	2.13307	up	DAB2
hsa-miR-106b-5p	2.37219	up	E2F1			hsa-miR-106b-5p	2.13307	up	E2F1
hsa-miR-106b-5p	2.37219	up	IRF1			hsa-miR-106b-5p	2.13307	up	IRF1
hsa-miR-106b-5p	2.37219	up	JAK1			hsa-miR-106b-5p	2.13307	up	MFN2
hsa-miR-106b-5p	2.37219	up	MFN2			hsa-miR-106b-5p	2.13307	up	PTENP1
hsa-miR-106b-5p	2.37219	up	PTENP1			hsa-miR-106b-5p	2.13307	up	RB1
hsa-miR-106b-5p	2.37219	up	RUNX3			hsa-miR-106b-5p	2.13307	up	TCEAL1
hsa-miR-106b-5p	2.37219	up	SETD2			hsa-miR-106b-5p	2.13307	up	TCF4
hsa-miR-106b-5p	2.37219	up	TCEAL1			hsa-miR-106b-5p	2.13307	up	TRIM8
hsa-miR-106b-5p	2.37219	up	TCF4			hsa-miR-106b-5p	2.13307	up	TWIST1
hsa-miR-106b-5p	2.37219	up	TRIM8			hsa-miR-106b-5p	2.13307	up	ZBTB4
hsa-miR-1246	3.5486	up	GSK3B			hsa-miR-10b-5p	-2.51907	down	KLF4
hsa-miR-1246	3.5486	up	CFTR			hsa-miR-10b-5p	-2.51907	down	TIAM1
hsa-miR-1246	3.5486	up	SPRED2			hsa-miR-10b-5p	-2.51907	down	HOXB3
hsa-miR-125b-5p	-2.33581	down	E2F2			hsa-miR-10b-5p	-2.51907	down	HOXD10
hsa-miR-125b-5p	-2.33581	down	E2F3			hsa-miR-10b-5p	-2.51907	down	HTATIP2
hsa-miR-125b-5p	-2.33581	down	ERBB2			hsa-miR-10b-5p	-2.51907	down	PPARA
hsa-miR-125b-5p	-2.33581	down	HK2			hsa-miR-10b-5p	-2.51907	down	SRSF1
hsa-miR-125b-5p	-2.33581	down	IL6R			hsa-miR-122-5p	4.38236	up	ADAM10
hsa-miR-125b-5p	-2.33581	down	MCL1			hsa-miR-122-5p	4.38236	up	BCL2L2
hsa-miR-125b-5p	-2.33581	down	MXD1			hsa-miR-122-5p	4.38236	up	CREB1
hsa-miR-125b-5p	-2.33581	down	PRDM1			hsa-miR-122-5p	4.38236	up	IGF1R
hsa-miR-125b-5p	-2.33581	down	STAT3			hsa-miR-122-5p	4.38236	up	PLK1
hsa-miR-125b-5p	-2.33581	down	TNFAIP3			hsa-miR-122-5p	4.38236	up	PRKRA
hsa-miR-125b-5p	-2.33581	down	TP53INP1			hsa-miR-122-5p	4.38236	up	CCNG1
hsa-miR-125b-5p	-2.33581	down	ABTB1			hsa-miR-122-5p	4.38236	up	FUT8
hsa-miR-125b-5p	-2.33581	down	ACADS			hsa-miR-122-5p	4.38236	up	GALNT10
hsa-miR-125b-5p	-2.33581	down	ARID3A			hsa-miR-122-5p	4.38236	up	NOD2
hsa-miR-125b-5p	-2.33581	down	BAK1			hsa-miR-122-5p	4.38236	up	PKM
hsa-miR-125b-5p	-2.33581	down	BBC3			hsa-miR-122-5p	4.38236	up	PLD1
hsa-miR-125b-5p	-2.33581	down	BCL2L2			hsa-miR-122-5p	4.38236	up	SRF
hsa-miR-125b-5p	-2.33581	down	BMPR1B			hsa-miR-122-5p	4.38236	up	WNT1
hsa-miR-125b-5p	-2.33581	down	BTG2			hsa-miR-1246	3.17559	up	GSK3B
hsa-miR-125b-5p	-2.33581	down	CBFB			hsa-miR-1246	3.17559	up	CFTR
hsa-miR-125b-5p	-2.33581	down	CEBPA			hsa-miR-1246	3.17559	up	SPRED2
hsa-miR-125b-5p	-2.33581	down	CPSF6			hsa-miR-125a-5p	-1.94775	down	BAK1
hsa-miR-125b-5p	-2.33581	down	CYP24A1			hsa-miR-125a-5p	-1.94775	down	BCL2
hsa-miR-125b-5p	-2.33581	down	DKK3			hsa-miR-125a-5p	-1.94775	down	CDKN1A
hsa-miR-125b-5p	-2.33581	down	DRAM2			hsa-miR-125a-5p	-1.94775	down	EIF4EBP1
hsa-miR-125b-5p	-2.33581	down	DUSP6			hsa-miR-125a-5p	-1.94775	down	ERBB2
hsa-miR-125b-5p	-2.33581	down	EIF4EBP1			hsa-miR-125a-5p	-1.94775	down	MCL1
hsa-miR-125b-5p	-2.33581	down	EIF5A2			hsa-miR-125a-5p	-1.94775	down	SIRT7
hsa-miR-125b-5p	-2.33581	down	ERBB3			hsa-miR-125a-5p	-1.94775	down	TNFAIP3
hsa-miR-125b-5p	-2.33581	down	FGFR2			hsa-miR-125a-5p	-1.94775	down	TP53
hsa-miR-125b-5p	-2.33581	down	FOXA1			hsa-miR-125a-5p	-1.94775	down	TRAF6
hsa-miR-125b-5p	-2.33581	down	GSS			hsa-miR-125a-5p	-1.94775	down	VEGFA
hsa-miR-125b-5p	-2.33581	down	IKZF2			hsa-miR-125a-5p	-1.94775	down	ZBTB7A
hsa-miR-125b-5p	-2.33581	down	IKZF3			hsa-miR-125a-5p	-1.94775	down	BCL2L12
hsa-miR-125b-5p	-2.33581	down	IKZF4			hsa-miR-125a-5p	-1.94775	down	CASP2
hsa-miR-125b-5p	-2.33581	down	LIN28B			hsa-miR-125a-5p	-1.94775	down	ERBB3
hsa-miR-125b-5p	-2.33581	down	LIPA			hsa-miR-125a-5p	-1.94775	down	FUT4
hsa-miR-125b-5p	-2.33581	down	MAN1B1			hsa-miR-125a-5p	-1.94775	down	GALNT14
hsa-miR-125b-5p	-2.33581	down	MAP3K11			hsa-miR-125a-5p	-1.94775	down	KLF13
hsa-miR-125b-5p	-2.33581	down	MAPK14			hsa-miR-125a-5p	-1.94775	down	MMP11
hsa-miR-125b-5p	-2.33581	down	NKIRAS2			hsa-miR-125a-5p	-1.94775	down	NAIF1
hsa-miR-125b-5p	-2.33581	down	PCTP			hsa-miR-125a-5p	-1.94775	down	PARP4
hsa-miR-125b-5p	-2.33581	down	PIGF			hsa-miR-125a-5p	-1.94775	down	XIRP1
hsa-miR-125b-5p	-2.33581	down	PIK3CD			hsa-miR-125b-5p	-2.69883	down	BAK1
hsa-miR-125b-5p	-2.33581	down	PPP1CA			hsa-miR-125b-5p	-2.69883	down	BCL2L2
hsa-miR-125b-5p	-2.33581	down	PRKRA			hsa-miR-125b-5p	-2.69883	down	E2F2
hsa-miR-125b-5p	-2.33581	down	RPS6KA1			hsa-miR-125b-5p	-2.69883	down	E2F3
hsa-miR-125b-5p	-2.33581	down	SCNN1A			hsa-miR-125b-5p	-2.69883	down	EIF4EBP1
hsa-miR-125b-5p	-2.33581	down	SEMA4C			hsa-miR-125b-5p	-2.69883	down	ERBB2
hsa-miR-125b-5p	-2.33581	down	SET			hsa-miR-125b-5p	-2.69883	down	HK2
hsa-miR-125b-5p	-2.33581	down	SIRT7			hsa-miR-125b-5p	-2.69883	down	IL6R
hsa-miR-125b-5p	-2.33581	down	STARD13			hsa-miR-125b-5p	-2.69883	down	MAP3K11
hsa-miR-125b-5p	-2.33581	down	TP53			hsa-miR-125b-5p	-2.69883	down	MCL1
hsa-miR-125b-5p	-2.33581	down	VDR			hsa-miR-125b-5p	-2.69883	down	MXD1
hsa-miR-127-3p	-3.67618	down	PRDM1			hsa-miR-125b-5p	-2.69883	down	PRDM1
hsa-miR-127-3p	-3.67618	down	SKI			hsa-miR-125b-5p	-2.69883	down	PRKRA
hsa-miR-127-3p	-3.67618	down	BCL6			hsa-miR-125b-5p	-2.69883	down	SIRT7
hsa-miR-127-3p	-3.67618	down	CDH11			hsa-miR-125b-5p	-2.69883	down	STAT3
hsa-miR-127-3p	-3.67618	down	MAPK4			hsa-miR-125b-5p	-2.69883	down	TNFAIP3
hsa-miR-127-3p	-3.67618	down	RGMA			hsa-miR-125b-5p	-2.69883	down	TP53
hsa-miR-127-3p	-3.67618	down	SERPINB9			hsa-miR-125b-5p	-2.69883	down	TP53INP1
hsa-miR-127-3p	-3.67618	down	SFRP1			hsa-miR-125b-5p	-2.69883	down	ABTB1
hsa-miR-127-3p	-3.67618	down	ZWINT			hsa-miR-125b-5p	-2.69883	down	ACADS
hsa-miR-132-3p	-3.67618	down	CDKN1A			hsa-miR-125b-5p	-2.69883	down	ARID3A
hsa-miR-132-3p	-2.43275	down	EGFR			hsa-miR-125b-5p	-2.69883	down	BBC3
hsa-miR-132-3p	-2.43275	down	FOXO1			hsa-miR-125b-5p	-2.69883	down	BMPR1B
hsa-miR-132-3p	-2.43275	down	GSK3B			hsa-miR-125b-5p	-2.69883	down	BTG2
hsa-miR-132-3p	-2.43275	down	RAF1			hsa-miR-125b-5p	-2.69883	down	CBFB
hsa-miR-132-3p	-2.43275	down	HBEGF			hsa-miR-125b-5p	-2.69883	down	CEBPA
hsa-miR-132-3p	-2.43275	down	MUC13			hsa-miR-125b-5p	-2.69883	down	CPSF6
hsa-miR-132-3p	-2.43275	down	OCLN			hsa-miR-125b-5p	-2.69883	down	CYP24A1
hsa-miR-132-3p	-2.43275	down	SIRT1			hsa-miR-125b-5p	-2.69883	down	DKK3
hsa-miR-133a-3p	-3.41627	down	ANXA2			hsa-miR-125b-5p	-2.69883	down	DRAM2
hsa-miR-133a-3p	-3.41627	down	BCL2L1			hsa-miR-125b-5p	-2.69883	down	DUSP6
hsa-miR-133a-3p	-3.41627	down	EGFR			hsa-miR-125b-5p	-2.69883	down	EIF5A2
hsa-miR-133a-3p	-3.41627	down	FSCN1			hsa-miR-125b-5p	-2.69883	down	ERBB3
hsa-miR-133a-3p	-3.41627	down	IGF1R			hsa-miR-125b-5p	-2.69883	down	FGFR2
hsa-miR-133a-3p	-3.41627	down	LASP1			hsa-miR-125b-5p	-2.69883	down	FOXA1
hsa-miR-133a-3p	-3.41627	down	MCL1			hsa-miR-125b-5p	-2.69883	down	GSS
hsa-miR-133a-3p	-3.41627	down	ARPC5			hsa-miR-125b-5p	-2.69883	down	IKZF2
hsa-miR-133a-3p	-3.41627	down	CDC42			hsa-miR-125b-5p	-2.69883	down	IKZF3
hsa-miR-133a-3p	-3.41627	down	CDCA8			hsa-miR-125b-5p	-2.69883	down	IKZF4
hsa-miR-133a-3p	-3.41627	down	COL1A1			hsa-miR-125b-5p	-2.69883	down	LIN28B
hsa-miR-133a-3p	-3.41627	down	HCN2			hsa-miR-125b-5p	-2.69883	down	LIPA
hsa-miR-133a-3p	-3.41627	down	KCNH2			hsa-miR-125b-5p	-2.69883	down	MAN1B1
hsa-miR-133a-3p	-3.41627	down	MMP14			hsa-miR-125b-5p	-2.69883	down	MAPK14
hsa-miR-133a-3p	-3.41627	down	PDLIM5			hsa-miR-125b-5p	-2.69883	down	NKIRAS2
hsa-miR-133a-3p	-3.41627	down	PPP2CA			hsa-miR-125b-5p	-2.69883	down	PCTP
hsa-miR-133a-3p	-3.41627	down	RFFL			hsa-miR-125b-5p	-2.69883	down	PIGF
hsa-miR-133a-3p	-3.41627	down	SGMS2			hsa-miR-125b-5p	-2.69883	down	PIK3CD
hsa-miR-133a-3p	-3.41627	down	SNX30			hsa-miR-125b-5p	-2.69883	down	PPP1CA
hsa-miR-133a-3p	-3.41627	down	TAGLN2			hsa-miR-125b-5p	-2.69883	down	RPS6KA1
hsa-miR-133a-3p	-3.41627	down	TGFB1			hsa-miR-125b-5p	-2.69883	down	SCNN1A
hsa-miR-133a-3p	-3.41627	down	UBA2			hsa-miR-125b-5p	-2.69883	down	SEMA4C
hsa-miR-135b-5p	5.60764	up	BMPR2			hsa-miR-125b-5p	-2.69883	down	SET
hsa-miR-135b-5p	5.60764	up	FOXO1			hsa-miR-125b-5p	-2.69883	down	STARD13
hsa-miR-135b-5p	5.60764	up	SMAD5			hsa-miR-125b-5p	-2.69883	down	VDR
hsa-miR-135b-5p	5.60764	up	STAT3			hsa-miR-126-3p	-1.30079	down	BCL2
hsa-miR-135b-5p	5.60764	up	TGFBR1			hsa-miR-126-3p	-1.30079	down	DNMT1
hsa-miR-135b-5p	5.60764	up	ACVR1B			hsa-miR-126-3p	-1.30079	down	FOXO3
hsa-miR-135b-5p	5.60764	up	CYLD			hsa-miR-126-3p	-1.30079	down	IRS1
hsa-miR-135b-5p	5.60764	up	PPP2R5C			hsa-miR-126-3p	-1.30079	down	JAK1
hsa-miR-141-3p	2.72898	up	E2F3			hsa-miR-126-3p	-1.30079	down	KRAS
hsa-miR-141-3p	2.72898	up	EIF4E			hsa-miR-126-3p	-1.30079	down	SIRT1
hsa-miR-141-3p	2.72898	up	KEAP1			hsa-miR-126-3p	-1.30079	down	SOX2
hsa-miR-141-3p	2.72898	up	PTEN			hsa-miR-126-3p	-1.30079	down	VEGFA
hsa-miR-141-3p	2.72898	up	STAT4			hsa-miR-126-3p	-1.30079	down	ADAM9
hsa-miR-141-3p	2.72898	up	TGFB2			hsa-miR-126-3p	-1.30079	down	CADM1
hsa-miR-141-3p	2.72898	up	ZEB1			hsa-miR-126-3p	-1.30079	down	CRKL
hsa-miR-141-3p	2.72898	up	ZEB2			hsa-miR-126-3p	-1.30079	down	EGFL7
hsa-miR-141-3p	2.72898	up	CRNDE			hsa-miR-126-3p	-1.30079	down	IGFBP2
hsa-miR-141-3p	2.72898	up	GSN			hsa-miR-126-3p	-1.30079	down	KLF10
hsa-miR-141-3p	2.72898	up	HDGF			hsa-miR-126-3p	-1.30079	down	LRP6
hsa-miR-141-3p	2.72898	up	KLF12			hsa-miR-126-3p	-1.30079	down	MERTK
hsa-miR-141-3p	2.72898	up	NRP1			hsa-miR-126-3p	-1.30079	down	NFKBIA
hsa-miR-141-3p	2.72898	up	PPARA			hsa-miR-126-3p	-1.30079	down	PIK3CG
hsa-miR-141-3p	2.72898	up	TIAM1			hsa-miR-126-3p	-1.30079	down	PIK3R2
hsa-miR-141-3p	2.72898	up	YWHAG			hsa-miR-126-3p	-1.30079	down	PITPNC1
hsa-miR-143-3p	-2.27701	down	AKT1			hsa-miR-126-3p	-1.30079	down	PLK2
hsa-miR-143-3p	-2.27701	down	BCL2			hsa-miR-126-3p	-1.30079	down	PLK4
hsa-miR-143-3p	-2.27701	down	BRAF			hsa-miR-126-3p	-1.30079	down	PTPN7
hsa-miR-143-3p	-2.27701	down	CD44			hsa-miR-126-3p	-1.30079	down	RGS3
hsa-miR-143-3p	-2.27701	down	DDX6			hsa-miR-126-3p	-1.30079	down	RHOU
hsa-miR-143-3p	-2.27701	down	DNMT3A			hsa-miR-126-3p	-1.30079	down	SLC7A5
hsa-miR-143-3p	-2.27701	down	EZH2			hsa-miR-126-3p	-1.30079	down	SPRED1
hsa-miR-143-3p	-2.27701	down	FSCN1			hsa-miR-126-3p	-1.30079	down	TEK
hsa-miR-143-3p	-2.27701	down	HK2			hsa-miR-126-3p	-1.30079	down	TOM1
hsa-miR-143-3p	-2.27701	down	IGF1R			hsa-miR-126-3p	-1.30079	down	TWF1
hsa-miR-143-3p	-2.27701	down	JAG1			hsa-miR-126-3p	-1.30079	down	TWF2
hsa-miR-143-3p	-2.27701	down	KLF5			hsa-miR-126-3p	-1.30079	down	VCAM1
hsa-miR-143-3p	-2.27701	down	MAPK7			hsa-miR-127-3p	-2.73436	down	PRDM1
hsa-miR-143-3p	-2.27701	down	MYO6			hsa-miR-127-3p	-2.73436	down	SKI
hsa-miR-143-3p	-2.27701	down	SCHLAP1			hsa-miR-127-3p	-2.73436	down	BCL6
hsa-miR-143-3p	-2.27701	down	SERPINE1			hsa-miR-127-3p	-2.73436	down	CDH11
hsa-miR-143-3p	-2.27701	down	STMN1			hsa-miR-127-3p	-2.73436	down	MAPK4
hsa-miR-143-3p	-2.27701	down	ABL2			hsa-miR-127-3p	-2.73436	down	RGMA
hsa-miR-143-3p	-2.27701	down	CARMN			hsa-miR-127-3p	-2.73436	down	SERPINB9
hsa-miR-143-3p	-2.27701	down	FNDC3B			hsa-miR-127-3p	-2.73436	down	SFRP1
hsa-miR-143-3p	-2.27701	down	FSTL1			hsa-miR-127-3p	-2.73436	down	ZWINT
hsa-miR-143-3p	-2.27701	down	GABARAPL1			hsa-miR-133a-3p	-3.54572	down	ANXA2
hsa-miR-143-3p	-2.27701	down	IL13RA1			hsa-miR-133a-3p	-3.54572	down	BCL2L1
hsa-miR-143-3p	-2.27701	down	ITM2B			hsa-miR-133a-3p	-3.54572	down	CDC42
hsa-miR-143-3p	-2.27701	down	KRAS			hsa-miR-133a-3p	-3.54572	down	EGFR
hsa-miR-143-3p	-2.27701	down	LINC00511			hsa-miR-133a-3p	-3.54572	down	FSCN1
hsa-miR-143-3p	-2.27701	down	NFATC1			hsa-miR-133a-3p	-3.54572	down	IGF1R
hsa-miR-143-3p	-2.27701	down	NR2C2			hsa-miR-133a-3p	-3.54572	down	MCL1
hsa-miR-143-3p	-2.27701	down	PCMT1			hsa-miR-133a-3p	-3.54572	down	ARPC5
hsa-miR-143-3p	-2.27701	down	PTGS2			hsa-miR-133a-3p	-3.54572	down	CDCA8
hsa-miR-143-3p	-2.27701	down	SDC1			hsa-miR-133a-3p	-3.54572	down	COL1A1
hsa-miR-143-3p	-2.27701	down	VASH1			hsa-miR-133a-3p	-3.54572	down	HCN2
hsa-miR-145-5p	-3.09468	down	BRAF			hsa-miR-133a-3p	-3.54572	down	KCNH2
hsa-miR-145-5p	-3.09468	down	CD44			hsa-miR-133a-3p	-3.54572	down	LASP1
hsa-miR-145-5p	-3.09468	down	CDK4			hsa-miR-133a-3p	-3.54572	down	MMP14
hsa-miR-145-5p	-3.09468	down	CDK6			hsa-miR-133a-3p	-3.54572	down	PDLIM5
hsa-miR-145-5p	-3.09468	down	CDKN1A			hsa-miR-133a-3p	-3.54572	down	PPP2CA
hsa-miR-145-5p	-3.09468	down	DDX6			hsa-miR-133a-3p	-3.54572	down	RFFL
hsa-miR-145-5p	-3.09468	down	DNMT3A			hsa-miR-133a-3p	-3.54572	down	SGMS2
hsa-miR-145-5p	-3.09468	down	E2F3			hsa-miR-133a-3p	-3.54572	down	SNX30
hsa-miR-145-5p	-3.09468	down	EIF4E			hsa-miR-133a-3p	-3.54572	down	TAGLN2
hsa-miR-145-5p	-3.09468	down	ERG			hsa-miR-133a-3p	-3.54572	down	TGFB1
hsa-miR-145-5p	-3.09468	down	ETS1			hsa-miR-133a-3p	-3.54572	down	UBA2
hsa-miR-145-5p	-3.09468	down	EZH2			hsa-miR-135b-5p	4.59558	up	ACVR1B
hsa-miR-145-5p	-3.09468	down	FSCN1			hsa-miR-135b-5p	4.59558	up	BMPR2
hsa-miR-145-5p	-3.09468	down	HMGA2			hsa-miR-135b-5p	4.59558	up	FOXO1
hsa-miR-145-5p	-3.09468	down	IGF1R			hsa-miR-135b-5p	4.59558	up	SMAD5
hsa-miR-145-5p	-3.09468	down	ITGB8			hsa-miR-135b-5p	4.59558	up	STAT3
hsa-miR-145-5p	-3.09468	down	JAG1			hsa-miR-135b-5p	4.59558	up	TGFBR1
hsa-miR-145-5p	-3.09468	down	KLF4			hsa-miR-135b-5p	4.59558	up	CYLD
hsa-miR-145-5p	-3.09468	down	KLF5			hsa-miR-135b-5p	4.59558	up	PPP2R5C
hsa-miR-145-5p	-3.09468	down	MYC			hsa-miR-143-3p	-3.34356	down	AKT1
hsa-miR-145-5p	-3.09468	down	MYO6			hsa-miR-143-3p	-3.34356	down	BCL2
hsa-miR-145-5p	-3.09468	down	NOTCH1			hsa-miR-143-3p	-3.34356	down	BRAF
hsa-miR-145-5p	-3.09468	down	SCHLAP1			hsa-miR-143-3p	-3.34356	down	CD44
hsa-miR-145-5p	-3.09468	down	SERPINE1			hsa-miR-143-3p	-3.34356	down	DDX6
hsa-miR-145-5p	-3.09468	down	SMAD4			hsa-miR-143-3p	-3.34356	down	DNMT3A
hsa-miR-145-5p	-3.09468	down	SOX2			hsa-miR-143-3p	-3.34356	down	EZH2
hsa-miR-145-5p	-3.09468	down	SOX9			hsa-miR-143-3p	-3.34356	down	FSCN1
hsa-miR-145-5p	-3.09468	down	STAT1			hsa-miR-143-3p	-3.34356	down	HK2
hsa-miR-145-5p	-3.09468	down	TGFBR2			hsa-miR-143-3p	-3.34356	down	IGF1R
hsa-miR-145-5p	-3.09468	down	VEGFA			hsa-miR-143-3p	-3.34356	down	JAG1
hsa-miR-145-5p	-3.09468	down	ABRACL			hsa-miR-143-3p	-3.34356	down	KLF5
hsa-miR-145-5p	-3.09468	down	ADAM17			hsa-miR-143-3p	-3.34356	down	KRAS
hsa-miR-145-5p	-3.09468	down	ADD3			hsa-miR-143-3p	-3.34356	down	MYO6
hsa-miR-145-5p	-3.09468	down	ARF6			hsa-miR-143-3p	-3.34356	down	SCHLAP1
hsa-miR-145-5p	-3.09468	down	BNIP3			hsa-miR-143-3p	-3.34356	down	SERPINE1
hsa-miR-145-5p	-3.09468	down	CTNND1			hsa-miR-143-3p	-3.34356	down	ABL2
hsa-miR-145-5p	-3.09468	down	DDX17			hsa-miR-143-3p	-3.34356	down	CARMN
hsa-miR-145-5p	-3.09468	down	EPAS1			hsa-miR-143-3p	-3.34356	down	FNDC3B
hsa-miR-145-5p	-3.09468	down	FGF10			hsa-miR-143-3p	-3.34356	down	FSTL1
hsa-miR-145-5p	-3.09468	down	FLI1			hsa-miR-143-3p	-3.34356	down	GABARAPL1
hsa-miR-145-5p	-3.09468	down	HDAC11			hsa-miR-143-3p	-3.34356	down	IL13RA1
hsa-miR-145-5p	-3.09468	down	IGF1			hsa-miR-143-3p	-3.34356	down	ITM2B
hsa-miR-145-5p	-3.09468	down	ILK			hsa-miR-143-3p	-3.34356	down	LINC00511
hsa-miR-145-5p	-3.09468	down	IRS1			hsa-miR-143-3p	-3.34356	down	MAPK7
hsa-miR-145-5p	-3.09468	down	MSH3			hsa-miR-143-3p	-3.34356	down	NFATC1
hsa-miR-145-5p	-3.09468	down	MUC1			hsa-miR-143-3p	-3.34356	down	NR2C2
hsa-miR-145-5p	-3.09468	down	NAIP			hsa-miR-143-3p	-3.34356	down	PCMT1
hsa-miR-145-5p	-3.09468	down	NKX2-1-AS1			hsa-miR-143-3p	-3.34356	down	PTGS2
hsa-miR-145-5p	-3.09468	down	NRAS			hsa-miR-143-3p	-3.34356	down	SDC1
hsa-miR-145-5p	-3.09468	down	PAK4			hsa-miR-143-3p	-3.34356	down	STMN1
hsa-miR-145-5p	-3.09468	down	POU5F1			hsa-miR-143-3p	-3.34356	down	VASH1
hsa-miR-145-5p	-3.09468	down	ROBO2			hsa-miR-145-5p	-4.2752	down	BRAF
hsa-miR-145-5p	-3.09468	down	SENP1			hsa-miR-145-5p	-4.2752	down	CD44
hsa-miR-145-5p	-3.09468	down	SMAD3			hsa-miR-145-5p	-4.2752	down	CDK6
hsa-miR-145-5p	-3.09468	down	SP7			hsa-miR-145-5p	-4.2752	down	CDKN1A
hsa-miR-145-5p	-3.09468	down	SRGAP1			hsa-miR-145-5p	-4.2752	down	CTNND1
hsa-miR-145-5p	-3.09468	down	TBX15			hsa-miR-145-5p	-4.2752	down	DDX6
hsa-miR-145-5p	-3.09468	down	TNFSF13			hsa-miR-145-5p	-4.2752	down	DNMT3A
hsa-miR-145-5p	-3.09468	down	WNT2B			hsa-miR-145-5p	-4.2752	down	E2F3
hsa-miR-145-5p	-3.09468	down	YES1			hsa-miR-145-5p	-4.2752	down	EIF4E
hsa-miR-146a-5p	2.56244	up	CASP7			hsa-miR-145-5p	-4.2752	down	ETS1
hsa-miR-146a-5p	2.56244	up	EGFR			hsa-miR-145-5p	-4.2752	down	EZH2
hsa-miR-146a-5p	2.56244	up	NFKB1			hsa-miR-145-5p	-4.2752	down	FSCN1
hsa-miR-146a-5p	2.56244	up	RAC1			hsa-miR-145-5p	-4.2752	down	HMGA2
hsa-miR-146a-5p	2.56244	up	ROCK1			hsa-miR-145-5p	-4.2752	down	IGF1R
hsa-miR-146a-5p	2.56244	up	SMAD4			hsa-miR-145-5p	-4.2752	down	IRS1
hsa-miR-146a-5p	2.56244	up	SOX2			hsa-miR-145-5p	-4.2752	down	JAG1
hsa-miR-146a-5p	2.56244	up	STAT1			hsa-miR-145-5p	-4.2752	down	KLF4
hsa-miR-146a-5p	2.56244	up	TLR2			hsa-miR-145-5p	-4.2752	down	KLF5
hsa-miR-146a-5p	2.56244	up	BCLAF1			hsa-miR-145-5p	-4.2752	down	MYC
hsa-miR-146a-5p	2.56244	up	CARD10			hsa-miR-145-5p	-4.2752	down	MYO6
hsa-miR-146a-5p	2.56244	up	CD40LG			hsa-miR-145-5p	-4.2752	down	NOTCH1
hsa-miR-146a-5p	2.56244	up	CD80			hsa-miR-145-5p	-4.2752	down	SCHLAP1
hsa-miR-146a-5p	2.56244	up	COPS8			hsa-miR-145-5p	-4.2752	down	SERPINE1
hsa-miR-146a-5p	2.56244	up	COX2			hsa-miR-145-5p	-4.2752	down	SMAD4
hsa-miR-146a-5p	2.56244	up	CXCR4			hsa-miR-145-5p	-4.2752	down	SOX2
hsa-miR-146a-5p	2.56244	up	HNRNPD			hsa-miR-145-5p	-4.2752	down	SOX9
hsa-miR-146a-5p	2.56244	up	IRAK1			hsa-miR-145-5p	-4.2752	down	STAT1
hsa-miR-146a-5p	2.56244	up	MALAT1			hsa-miR-145-5p	-4.2752	down	TGFBR2
hsa-miR-146a-5p	2.56244	up	NOTCH2			hsa-miR-145-5p	-4.2752	down	VEGFA
hsa-miR-146a-5p	2.56244	up	PRKCE			hsa-miR-145-5p	-4.2752	down	ABRACL
hsa-miR-146a-5p	2.56244	up	RARB			hsa-miR-145-5p	-4.2752	down	ADAM17
hsa-miR-146a-5p	2.56244	up	RHPN2			hsa-miR-145-5p	-4.2752	down	ADD3
hsa-miR-146a-5p	2.56244	up	TIGAR			hsa-miR-145-5p	-4.2752	down	ARF6
hsa-miR-146a-5p	2.56244	up	TLR4			hsa-miR-145-5p	-4.2752	down	BNIP3
hsa-miR-146a-5p	2.56244	up	TRAF6			hsa-miR-145-5p	-4.2752	down	CDK4
hsa-miR-148a-3p	2.55577	up	MAP3K9			hsa-miR-145-5p	-4.2752	down	DDX17
hsa-miR-148a-3p	2.55577	up	ROCK1			hsa-miR-145-5p	-4.2752	down	EPAS1
hsa-miR-148a-3p	2.55577	up	SMAD2			hsa-miR-145-5p	-4.2752	down	ERG
hsa-miR-148a-3p	2.55577	up	STAT3			hsa-miR-145-5p	-4.2752	down	FGF10
hsa-miR-148a-3p	2.55577	up	WNT1			hsa-miR-145-5p	-4.2752	down	FLI1
hsa-miR-148a-3p	2.55577	up	CCKBR			hsa-miR-145-5p	-4.2752	down	HDAC11
hsa-miR-148a-3p	2.55577	up	DNMT1			hsa-miR-145-5p	-4.2752	down	IGF1
hsa-miR-148a-3p	2.55577	up	FOXK2			hsa-miR-145-5p	-4.2752	down	ILK
hsa-miR-148a-3p	2.55577	up	HOXC8			hsa-miR-145-5p	-4.2752	down	ITGB8
hsa-miR-148a-3p	2.55577	up	ITGA9			hsa-miR-145-5p	-4.2752	down	MSH3
hsa-miR-148a-3p	2.55577	up	MAP3K4			hsa-miR-145-5p	-4.2752	down	MUC1
hsa-miR-148a-3p	2.55577	up	MET			hsa-miR-145-5p	-4.2752	down	NAIP
hsa-miR-148a-3p	2.55577	up	MMP7			hsa-miR-145-5p	-4.2752	down	NKX2-1-AS1
hsa-miR-148a-3p	2.55577	up	PDIA3			hsa-miR-145-5p	-4.2752	down	NRAS
hsa-miR-148a-3p	2.55577	up	RPS6KA5			hsa-miR-145-5p	-4.2752	down	PAK4
hsa-miR-148a-3p	2.55577	up	S1PR1			hsa-miR-145-5p	-4.2752	down	POU5F1
hsa-miR-148a-3p	2.55577	up	SOS2			hsa-miR-145-5p	-4.2752	down	ROBO2
hsa-miR-148a-3p	2.55577	up	UBAP2			hsa-miR-145-5p	-4.2752	down	SENP1
hsa-miR-148a-3p	2.55577	up	WNT10B			hsa-miR-145-5p	-4.2752	down	SMAD3
hsa-miR-155-5p	1.61397	up	ANXA2			hsa-miR-145-5p	-4.2752	down	SP7
hsa-miR-155-5p	1.61397	up	APC			hsa-miR-145-5p	-4.2752	down	SRGAP1
hsa-miR-155-5p	1.61397	up	CCND1			hsa-miR-145-5p	-4.2752	down	TBX15
hsa-miR-155-5p	1.61397	up	E2F2			hsa-miR-145-5p	-4.2752	down	TNFSF13
hsa-miR-155-5p	1.61397	up	EGFR			hsa-miR-145-5p	-4.2752	down	WNT2B
hsa-miR-155-5p	1.61397	up	ETS1			hsa-miR-145-5p	-4.2752	down	YES1
hsa-miR-155-5p	1.61397	up	FOXO3			hsa-miR-146a-5p	2.05797	up	CASP7
hsa-miR-155-5p	1.61397	up	JUN			hsa-miR-146a-5p	2.05797	up	CXCR4
hsa-miR-155-5p	1.61397	up	MYB			hsa-miR-146a-5p	2.05797	up	EGFR
hsa-miR-155-5p	1.61397	up	MYC			hsa-miR-146a-5p	2.05797	up	MALAT1
hsa-miR-155-5p	1.61397	up	NFKB1			hsa-miR-146a-5p	2.05797	up	NFKB1
hsa-miR-155-5p	1.61397	up	PIK3R1			hsa-miR-146a-5p	2.05797	up	NOTCH2
hsa-miR-155-5p	1.61397	up	RUNX2			hsa-miR-146a-5p	2.05797	up	RAC1
hsa-miR-155-5p	1.61397	up	SKI			hsa-miR-146a-5p	2.05797	up	SMAD4
hsa-miR-155-5p	1.61397	up	SMAD1			hsa-miR-146a-5p	2.05797	up	SOX2
hsa-miR-155-5p	1.61397	up	SMAD2			hsa-miR-146a-5p	2.05797	up	STAT1
hsa-miR-155-5p	1.61397	up	SMAD5			hsa-miR-146a-5p	2.05797	up	TLR2
hsa-miR-155-5p	1.61397	up	SOCS1			hsa-miR-146a-5p	2.05797	up	TRAF6
hsa-miR-155-5p	1.61397	up	TP53INP1			hsa-miR-146a-5p	2.05797	up	BCLAF1
hsa-miR-155-5p	1.61397	up	AGTR1			hsa-miR-146a-5p	2.05797	up	CARD10
hsa-miR-155-5p	1.61397	up	BACH1			hsa-miR-146a-5p	2.05797	up	CD40LG
hsa-miR-155-5p	1.61397	up	BCL10			hsa-miR-146a-5p	2.05797	up	CD80
hsa-miR-155-5p	1.61397	up	BDNF			hsa-miR-146a-5p	2.05797	up	COPS8
hsa-miR-155-5p	1.61397	up	CEBPB			hsa-miR-146a-5p	2.05797	up	COX2
hsa-miR-155-5p	1.61397	up	CKAP5			hsa-miR-146a-5p	2.05797	up	HNRNPD
hsa-miR-155-5p	1.61397	up	CLDN1			hsa-miR-146a-5p	2.05797	up	IRAK1
hsa-miR-155-5p	1.61397	up	CSF1R			hsa-miR-146a-5p	2.05797	up	PRKCE
hsa-miR-155-5p	1.61397	up	DOCK1			hsa-miR-146a-5p	2.05797	up	RARB
hsa-miR-155-5p	1.61397	up	FADD			hsa-miR-146a-5p	2.05797	up	RHPN2
hsa-miR-155-5p	1.61397	up	HBP1			hsa-miR-146a-5p	2.05797	up	ROCK1
hsa-miR-155-5p	1.61397	up	HIVEP2			hsa-miR-146a-5p	2.05797	up	TIGAR
hsa-miR-155-5p	1.61397	up	IKBKE			hsa-miR-146a-5p	2.05797	up	TLR4
hsa-miR-155-5p	1.61397	up	INPP5D			hsa-miR-150-5p	-1.36288	down	AGO2
hsa-miR-155-5p	1.61397	up	KDM3A			hsa-miR-150-5p	-1.36288	down	CDKN1B
hsa-miR-155-5p	1.61397	up	MECP2			hsa-miR-150-5p	-1.36288	down	CREB1
hsa-miR-155-5p	1.61397	up	MEIS1			hsa-miR-150-5p	-1.36288	down	EP300
hsa-miR-155-5p	1.61397	up	MLH1			hsa-miR-150-5p	-1.36288	down	MYB
hsa-miR-155-5p	1.61397	up	MMP16			hsa-miR-150-5p	-1.36288	down	SP1
hsa-miR-155-5p	1.61397	up	MXI1			hsa-miR-150-5p	-1.36288	down	ZEB1
hsa-miR-155-5p	1.61397	up	MYLK			hsa-miR-150-5p	-1.36288	down	BACH2
hsa-miR-155-5p	1.61397	up	MYO10			hsa-miR-150-5p	-1.36288	down	CCR6
hsa-miR-155-5p	1.61397	up	NOS2			hsa-miR-150-5p	-1.36288	down	CISH
hsa-miR-155-5p	1.61397	up	NOS3			hsa-miR-150-5p	-1.36288	down	EGR2
hsa-miR-155-5p	1.61397	up	PEBP1			hsa-miR-150-5p	-1.36288	down	MUC4
hsa-miR-155-5p	1.61397	up	PSIP1			hsa-miR-150-5p	-1.36288	down	SNAI2
hsa-miR-155-5p	1.61397	up	RAD51			hsa-miR-150-5p	-1.36288	down	SRCIN1
hsa-miR-155-5p	1.61397	up	RASSF4			hsa-miR-150-5p	-1.36288	down	STAT5B
hsa-miR-155-5p	1.61397	up	RNF123			hsa-miR-150-5p	-1.36288	down	SUFU
hsa-miR-155-5p	1.61397	up	SDCBP			hsa-miR-155-5p	1.52581	up	ANXA2
hsa-miR-155-5p	1.61397	up	SEL1L			hsa-miR-155-5p	1.52581	up	APC
hsa-miR-155-5p	1.61397	up	SOX1			hsa-miR-155-5p	1.52581	up	BACH1
hsa-miR-155-5p	1.61397	up	SOX6			hsa-miR-155-5p	1.52581	up	CCND1
hsa-miR-155-5p	1.61397	up	SPI1			hsa-miR-155-5p	1.52581	up	E2F2
hsa-miR-155-5p	1.61397	up	TAB2			hsa-miR-155-5p	1.52581	up	EGFR
hsa-miR-155-5p	1.61397	up	ZBTB18			hsa-miR-155-5p	1.52581	up	ETS1
hsa-miR-192-5p	2.22298	up	ALCAM			hsa-miR-155-5p	1.52581	up	FOXO3
hsa-miR-192-5p	2.22298	up	APC			hsa-miR-155-5p	1.52581	up	MEIS1
hsa-miR-192-5p	2.22298	up	CAV1			hsa-miR-155-5p	1.52581	up	MYB
hsa-miR-192-5p	2.22298	up	RB1			hsa-miR-155-5p	1.52581	up	MYC
hsa-miR-192-5p	2.22298	up	WNK1			hsa-miR-155-5p	1.52581	up	NFKB1
hsa-miR-192-5p	2.22298	up	XIAP			hsa-miR-155-5p	1.52581	up	PIK3R1
hsa-miR-192-5p	2.22298	up	ALX1			hsa-miR-155-5p	1.52581	up	RASSF4
hsa-miR-192-5p	2.22298	up	ARHGAP19			hsa-miR-155-5p	1.52581	up	RUNX2
hsa-miR-192-5p	2.22298	up	CDC7			hsa-miR-155-5p	1.52581	up	SKI
hsa-miR-192-5p	2.22298	up	CUL5			hsa-miR-155-5p	1.52581	up	SMAD1
hsa-miR-192-5p	2.22298	up	DICER1			hsa-miR-155-5p	1.52581	up	SMAD5
hsa-miR-192-5p	2.22298	up	ERCC3			hsa-miR-155-5p	1.52581	up	SOCS1
hsa-miR-192-5p	2.22298	up	ERCC4			hsa-miR-155-5p	1.52581	up	SOX6
hsa-miR-192-5p	2.22298	up	LMNB2			hsa-miR-155-5p	1.52581	up	SPI1
hsa-miR-192-5p	2.22298	up	MAD2L1			hsa-miR-155-5p	1.52581	up	TP53INP1
hsa-miR-192-5p	2.22298	up	NOB1			hsa-miR-155-5p	1.52581	up	AGTR1
hsa-miR-192-5p	2.22298	up	SCN5A			hsa-miR-155-5p	1.52581	up	BCL10
hsa-miR-19a-3p	2.40227	up	ATXN1			hsa-miR-155-5p	1.52581	up	BDNF
hsa-miR-19a-3p	2.40227	up	BMPR2			hsa-miR-155-5p	1.52581	up	CEBPB
hsa-miR-19a-3p	2.40227	up	CCND1			hsa-miR-155-5p	1.52581	up	CKAP5
hsa-miR-19a-3p	2.40227	up	MXD1			hsa-miR-155-5p	1.52581	up	CLDN1
hsa-miR-19a-3p	2.40227	up	PTEN			hsa-miR-155-5p	1.52581	up	CSF1R
hsa-miR-19a-3p	2.40227	up	SOCS1			hsa-miR-155-5p	1.52581	up	DOCK1
hsa-miR-19a-3p	2.40227	up	TGFBR2			hsa-miR-155-5p	1.52581	up	FADD
hsa-miR-19a-3p	2.40227	up	TLR2			hsa-miR-155-5p	1.52581	up	HBP1
hsa-miR-19a-3p	2.40227	up	TNFAIP3			hsa-miR-155-5p	1.52581	up	HIVEP2
hsa-miR-19a-3p	2.40227	up	TNFRSF12A			hsa-miR-155-5p	1.52581	up	IKBKE
hsa-miR-19a-3p	2.40227	up	TP53INP1			hsa-miR-155-5p	1.52581	up	INPP5D
hsa-miR-19a-3p	2.40227	up	ESR1			hsa-miR-155-5p	1.52581	up	JUN
hsa-miR-19a-3p	2.40227	up	FOXP1			hsa-miR-155-5p	1.52581	up	KDM3A
hsa-miR-19a-3p	2.40227	up	HIPK2			hsa-miR-155-5p	1.52581	up	MECP2
hsa-miR-19a-3p	2.40227	up	IMPDH1			hsa-miR-155-5p	1.52581	up	MLH1
hsa-miR-19a-3p	2.40227	up	KIT			hsa-miR-155-5p	1.52581	up	MMP16
hsa-miR-19a-3p	2.40227	up	NPEPL1			hsa-miR-155-5p	1.52581	up	MXI1
hsa-miR-19a-3p	2.40227	up	RHOB			hsa-miR-155-5p	1.52581	up	MYLK
hsa-miR-19a-3p	2.40227	up	SIVA1			hsa-miR-155-5p	1.52581	up	MYO10
hsa-miR-19a-3p	2.40227	up	TF			hsa-miR-155-5p	1.52581	up	NOS2
hsa-miR-19a-3p	2.40227	up	TNF			hsa-miR-155-5p	1.52581	up	NOS3
hsa-miR-19b-3p	2.36942	up	ATXN1			hsa-miR-155-5p	1.52581	up	PEBP1
hsa-miR-19b-3p	2.36942	up	BMPR2			hsa-miR-155-5p	1.52581	up	PSIP1
hsa-miR-19b-3p	2.36942	up	MXD1			hsa-miR-155-5p	1.52581	up	RAD51
hsa-miR-19b-3p	2.36942	up	PTEN			hsa-miR-155-5p	1.52581	up	RNF123
hsa-miR-19b-3p	2.36942	up	TGFBR2			hsa-miR-155-5p	1.52581	up	SDCBP
hsa-miR-19b-3p	2.36942	up	TLR2			hsa-miR-155-5p	1.52581	up	SEL1L
hsa-miR-19b-3p	2.36942	up	TNFAIP3			hsa-miR-155-5p	1.52581	up	SMAD2
hsa-miR-19b-3p	2.36942	up	TNFRSF12A			hsa-miR-155-5p	1.52581	up	SOX1
hsa-miR-19b-3p	2.36942	up	BCL3			hsa-miR-155-5p	1.52581	up	TAB2
hsa-miR-19b-3p	2.36942	up	CCL1			hsa-miR-155-5p	1.52581	up	ZBTB18
hsa-miR-19b-3p	2.36942	up	CIT			hsa-miR-190a-5p	1.74354	up	MARK2
hsa-miR-19b-3p	2.36942	up	F8			hsa-miR-190a-5p	1.74354	up	PHLPP1
hsa-miR-19b-3p	2.36942	up	HIPK1			hsa-miR-194-5p	-2.22122	down	BMI1
hsa-miR-19b-3p	2.36942	up	HOXA9			hsa-miR-194-5p	-2.22122	down	DNMT3A
hsa-miR-19b-3p	2.36942	up	SOCS3			hsa-miR-194-5p	-2.22122	down	IGF1R
hsa-miR-200a-3p	3.13614	up	CDK6			hsa-miR-194-5p	-2.22122	down	RAC1
hsa-miR-200a-3p	3.13614	up	KEAP1			hsa-miR-194-5p	-2.22122	down	CDH2
hsa-miR-200a-3p	3.13614	up	MYB			hsa-miR-194-5p	-2.22122	down	HBEGF
hsa-miR-200a-3p	3.13614	up	STAT4			hsa-miR-194-5p	-2.22122	down	ITGA9
hsa-miR-200a-3p	3.13614	up	STMN1			hsa-miR-194-5p	-2.22122	down	PTPN12
hsa-miR-200a-3p	3.13614	up	TGFB2			hsa-miR-194-5p	-2.22122	down	PTPN13
hsa-miR-200a-3p	3.13614	up	ZEB1			hsa-miR-194-5p	-2.22122	down	RBX1
hsa-miR-200a-3p	3.13614	up	ZEB2			hsa-miR-194-5p	-2.22122	down	SOCS2
hsa-miR-200a-3p	3.13614	up	AREG			hsa-miR-194-5p	-2.22122	down	SOX5
hsa-miR-200a-3p	3.13614	up	CTNNB1			hsa-miR-195-5p	-2.28993	down	BCL2
hsa-miR-200a-3p	3.13614	up	FOXJ1			hsa-miR-195-5p	-2.28993	down	CCND1
hsa-miR-200a-3p	3.13614	up	GDAP1			hsa-miR-195-5p	-2.28993	down	CDC42
hsa-miR-200a-3p	3.13614	up	MACC1			hsa-miR-195-5p	-2.28993	down	CDK6
hsa-miR-200a-3p	3.13614	up	MAP2K4			hsa-miR-195-5p	-2.28993	down	CHEK1
hsa-miR-200a-3p	3.13614	up	MMP2			hsa-miR-195-5p	-2.28993	down	E2F3
hsa-miR-200a-3p	3.13614	up	PDCD4			hsa-miR-195-5p	-2.28993	down	MYB
hsa-miR-200a-3p	3.13614	up	SPAG9			hsa-miR-195-5p	-2.28993	down	RAF1
hsa-miR-200a-3p	3.13614	up	UBASH3B			hsa-miR-195-5p	-2.28993	down	RPS6KB1
hsa-miR-200b-3p	2.86251	up	BCL2			hsa-miR-195-5p	-2.28993	down	RUNX2
hsa-miR-200b-3p	2.86251	up	BMI1			hsa-miR-195-5p	-2.28993	down	SMAD7
hsa-miR-200b-3p	2.86251	up	DNMT3A			hsa-miR-195-5p	-2.28993	down	WEE1
hsa-miR-200b-3p	2.86251	up	EGFR			hsa-miR-195-5p	-2.28993	down	ARL2
hsa-miR-200b-3p	2.86251	up	ERG			hsa-miR-195-5p	-2.28993	down	CBX4
hsa-miR-200b-3p	2.86251	up	ETS1			hsa-miR-195-5p	-2.28993	down	CTBP1-AS
hsa-miR-200b-3p	2.86251	up	JUN			hsa-miR-195-5p	-2.28993	down	ELN
hsa-miR-200b-3p	2.86251	up	MAPK7			hsa-miR-195-5p	-2.28993	down	FASN
hsa-miR-200b-3p	2.86251	up	MYB			hsa-miR-195-5p	-2.28993	down	FGF2
hsa-miR-200b-3p	2.86251	up	NOTCH1			hsa-miR-195-5p	-2.28993	down	GPER1
hsa-miR-200b-3p	2.86251	up	RAC1			hsa-miR-195-5p	-2.28993	down	INSR
hsa-miR-200b-3p	2.86251	up	SP1			hsa-miR-195-5p	-2.28993	down	NKD1
hsa-miR-200b-3p	2.86251	up	WNT1			hsa-miR-195-5p	-2.28993	down	RAP2C
hsa-miR-200b-3p	2.86251	up	XIAP			hsa-miR-195-5p	-2.28993	down	SGK1
hsa-miR-200b-3p	2.86251	up	ZEB1			hsa-miR-195-5p	-2.28993	down	YAP1
hsa-miR-200b-3p	2.86251	up	ZEB2			hsa-miR-196a-5p	2.13786	up	BACH1
hsa-miR-200b-3p	2.86251	up	BTC			hsa-miR-196a-5p	2.13786	up	CDKN1B
hsa-miR-200b-3p	2.86251	up	CDKN1B			hsa-miR-196a-5p	2.13786	up	FOXO1
hsa-miR-200b-3p	2.86251	up	CREB1			hsa-miR-196a-5p	2.13786	up	HMGA2
hsa-miR-200b-3p	2.86251	up	DNMT3B			hsa-miR-196a-5p	2.13786	up	RASSF4
hsa-miR-200b-3p	2.86251	up	ETV1			hsa-miR-196a-5p	2.13786	up	AJAP1
hsa-miR-200b-3p	2.86251	up	FN1			hsa-miR-196a-5p	2.13786	up	ANXA1
hsa-miR-200b-3p	2.86251	up	KDR			hsa-miR-196a-5p	2.13786	up	COL24A1
hsa-miR-200b-3p	2.86251	up	LOX			hsa-miR-196a-5p	2.13786	up	HMGA1
hsa-miR-200b-3p	2.86251	up	OXR1			hsa-miR-196a-5p	2.13786	up	HMOX1
hsa-miR-200b-3p	2.86251	up	PHLPP1			hsa-miR-196a-5p	2.13786	up	HOXA5
hsa-miR-200b-3p	2.86251	up	QRSL1			hsa-miR-196a-5p	2.13786	up	HOXB7
hsa-miR-200b-3p	2.86251	up	RAB18			hsa-miR-196a-5p	2.13786	up	HOXC8
hsa-miR-200b-3p	2.86251	up	RAB21			hsa-miR-196a-5p	2.13786	up	RDX
hsa-miR-200b-3p	2.86251	up	RAB23			hsa-miR-199a-5p	-1.25968	down	ACVR1B
hsa-miR-200b-3p	2.86251	up	RAB3B			hsa-miR-199a-5p	-1.25968	down	CAV1
hsa-miR-200b-3p	2.86251	up	RND3			hsa-miR-199a-5p	-1.25968	down	DDR1
hsa-miR-200b-3p	2.86251	up	RNF2			hsa-miR-199a-5p	-1.25968	down	FZD4
hsa-miR-200b-3p	2.86251	up	SEC23A			hsa-miR-199a-5p	-1.25968	down	GSK3B
hsa-miR-200b-3p	2.86251	up	SNAI2			hsa-miR-199a-5p	-1.25968	down	HIF1A
hsa-miR-200b-3p	2.86251	up	WASF3			hsa-miR-199a-5p	-1.25968	down	HK2
hsa-miR-215-5p	2.76482	up	ALCAM			hsa-miR-199a-5p	-1.25968	down	JAG1
hsa-miR-215-5p	2.76482	up	APC			hsa-miR-199a-5p	-1.25968	down	MAP3K11
hsa-miR-215-5p	2.76482	up	RB1			hsa-miR-199a-5p	-1.25968	down	NFKB1
hsa-miR-215-5p	2.76482	up	SOX9			hsa-miR-199a-5p	-1.25968	down	SIRT1
hsa-miR-215-5p	2.76482	up	WNK1			hsa-miR-199a-5p	-1.25968	down	SP1
hsa-miR-215-5p	2.76482	up	XIAP			hsa-miR-199a-5p	-1.25968	down	VEGFA
hsa-miR-215-5p	2.76482	up	PTPRT			hsa-miR-199a-5p	-1.25968	down	ATF6
hsa-miR-215-5p	2.76482	up	RUNX1			hsa-miR-199a-5p	-1.25968	down	CDH1
hsa-miR-218-5p	-1.65999	down	BMI1			hsa-miR-199a-5p	-1.25968	down	ERN1
hsa-miR-218-5p	-1.65999	down	EGFR			hsa-miR-199a-5p	-1.25968	down	HSPA5
hsa-miR-218-5p	-1.65999	down	LASP1			hsa-miR-199a-5p	-1.25968	down	JUNB
hsa-miR-218-5p	-1.65999	down	RUNX2			hsa-miR-199a-5p	-1.25968	down	KL
hsa-miR-218-5p	-1.65999	down	BIRC5			hsa-miR-199a-5p	-1.25968	down	SMARCA2
hsa-miR-218-5p	-1.65999	down	BMX			hsa-miR-199a-5p	-1.25968	down	WNK1
hsa-miR-218-5p	-1.65999	down	CDH2			hsa-miR-199a-5p	-1.25968	down	WNT2
hsa-miR-218-5p	-1.65999	down	CTNND2			hsa-miR-199b-5p	-1.73065	down	DDR1
hsa-miR-218-5p	-1.65999	down	DKK2			hsa-miR-199b-5p	-1.73065	down	ERBB2
hsa-miR-218-5p	-1.65999	down	GLI2			hsa-miR-199b-5p	-1.73065	down	JAG1
hsa-miR-218-5p	-1.65999	down	IKBKB			hsa-miR-199b-5p	-1.73065	down	SETD2
hsa-miR-218-5p	-1.65999	down	LAMB3			hsa-miR-199b-5p	-1.73065	down	HES1
hsa-miR-218-5p	-1.65999	down	LGR4			hsa-miR-199b-5p	-1.73065	down	PODXL
hsa-miR-218-5p	-1.65999	down	LRRC28			hsa-miR-19a-3p	1.78844	up	BMPR2
hsa-miR-218-5p	-1.65999	down	OTUD7B			hsa-miR-19a-3p	1.78844	up	CCND1
hsa-miR-218-5p	-1.65999	down	POU2F2			hsa-miR-19a-3p	1.78844	up	MXD1
hsa-miR-218-5p	-1.65999	down	PRKDC			hsa-miR-19a-3p	1.78844	up	PTEN
hsa-miR-218-5p	-1.65999	down	RICTOR			hsa-miR-19a-3p	1.78844	up	SOCS1
hsa-miR-218-5p	-1.65999	down	ROBO1			hsa-miR-19a-3p	1.78844	up	TGFBR2
hsa-miR-218-5p	-1.65999	down	RPS6KA3			hsa-miR-19a-3p	1.78844	up	TLR2
hsa-miR-218-5p	-1.65999	down	SFRP2			hsa-miR-19a-3p	1.78844	up	TNFAIP3
hsa-miR-218-5p	-1.65999	down	SH3GL1			hsa-miR-19a-3p	1.78844	up	TP53INP1
hsa-miR-218-5p	-1.65999	down	SMO			hsa-miR-19a-3p	1.78844	up	ATXN1
hsa-miR-299-5p	-1.79288	down	CDKN1A			hsa-miR-19a-3p	1.78844	up	ESR1
hsa-miR-331-3p	1.79124	up	ERBB2			hsa-miR-19a-3p	1.78844	up	FOXP1
hsa-miR-331-3p	1.79124	up	DOHH			hsa-miR-19a-3p	1.78844	up	HIPK2
hsa-miR-331-3p	1.79124	up	GRIK3			hsa-miR-19a-3p	1.78844	up	IMPDH1
hsa-miR-331-3p	1.79124	up	HOTAIR			hsa-miR-19a-3p	1.78844	up	KIT
hsa-miR-331-3p	1.79124	up	ING5			hsa-miR-19a-3p	1.78844	up	NPEPL1
hsa-miR-331-3p	1.79124	up	MAP2K7			hsa-miR-19a-3p	1.78844	up	RHOB
hsa-miR-331-3p	1.79124	up	NRP2			hsa-miR-19a-3p	1.78844	up	SIVA1
hsa-miR-376a-3p	-2.2943	down	IGF1R			hsa-miR-19a-3p	1.78844	up	TF
hsa-miR-376a-3p	-2.2943	down	PIK3R1			hsa-miR-19a-3p	1.78844	up	TNF
hsa-miR-376a-3p	-2.2943	down	CASP8			hsa-miR-19a-3p	1.78844	up	TNFRSF12A
hsa-miR-376a-3p	-2.2943	down	CBS			hsa-miR-23b-3p	-1.49002	down	ETS1
hsa-miR-376a-3p	-2.2943	down	KLF15			hsa-miR-23b-3p	-1.49002	down	NOTCH2
hsa-miR-376a-3p	-2.2943	down	NRIP1			hsa-miR-23b-3p	-1.49002	down	RUNX2
hsa-miR-429	3.43772	up	AKT1			hsa-miR-23b-3p	-1.49002	down	ATG12
hsa-miR-429	3.43772	up	BCL2			hsa-miR-23b-3p	-1.49002	down	CA2
hsa-miR-429	3.43772	up	HIF1A			hsa-miR-23b-3p	-1.49002	down	GJA1
hsa-miR-429	3.43772	up	SOX2			hsa-miR-23b-3p	-1.49002	down	HMGB2
hsa-miR-429	3.43772	up	XIAP			hsa-miR-23b-3p	-1.49002	down	MET
hsa-miR-429	3.43772	up	ZEB1			hsa-miR-23b-3p	-1.49002	down	NFATC3
hsa-miR-429	3.43772	up	ZEB2			hsa-miR-23b-3p	-1.49002	down	PLAU
hsa-miR-429	3.43772	up	BAG5			hsa-miR-23b-3p	-1.49002	down	PTK2B
hsa-miR-429	3.43772	up	ONECUT2			hsa-miR-23b-3p	-1.49002	down	RAI14
hsa-miR-429	3.43772	up	RBBP4			hsa-miR-23b-3p	-1.49002	down	TUSC7
hsa-miR-451a	-1.61306	down	CAV1			hsa-miR-29c-3p	-1.50535	down	BCL2
hsa-miR-451a	-1.61306	down	ETS1			hsa-miR-29c-3p	-1.50535	down	CCND2
hsa-miR-451a	-1.61306	down	IL6R			hsa-miR-29c-3p	-1.50535	down	CDK6
hsa-miR-451a	-1.61306	down	MYC			hsa-miR-29c-3p	-1.50535	down	CTNND1
hsa-miR-451a	-1.61306	down	ABCB1			hsa-miR-29c-3p	-1.50535	down	DNMT3A
hsa-miR-451a	-1.61306	down	ADAM10			hsa-miR-29c-3p	-1.50535	down	MCL1
hsa-miR-451a	-1.61306	down	ATF2			hsa-miR-29c-3p	-1.50535	down	SIRT1
hsa-miR-451a	-1.61306	down	CAB39			hsa-miR-29c-3p	-1.50535	down	TIAM1
hsa-miR-451a	-1.61306	down	CPNE3			hsa-miR-29c-3p	-1.50535	down	VEGFA
hsa-miR-451a	-1.61306	down	DCBLD2			hsa-miR-29c-3p	-1.50535	down	AKT2
hsa-miR-451a	-1.61306	down	HELLS			hsa-miR-29c-3p	-1.50535	down	BACE1
hsa-miR-451a	-1.61306	down	MIF			hsa-miR-29c-3p	-1.50535	down	CCNA2
hsa-miR-451a	-1.61306	down	RAB14			hsa-miR-29c-3p	-1.50535	down	COL3A1
hsa-miR-451a	-1.61306	down	RAB5A			hsa-miR-29c-3p	-1.50535	down	DNMT3B
hsa-miR-451a	-1.61306	down	TSC1			hsa-miR-29c-3p	-1.50535	down	HMGCR
hsa-miR-493-3p	-2.4092	down	CCL2			hsa-miR-29c-3p	-1.50535	down	ITGA6
hsa-miR-493-3p	-2.4092	down	DKK1			hsa-miR-29c-3p	-1.50535	down	ITGB1
hsa-miR-493-3p	-2.4092	down	FZD4			hsa-miR-29c-3p	-1.50535	down	LAMC2
hsa-miR-493-3p	-2.4092	down	PRMT1			hsa-miR-29c-3p	-1.50535	down	MMP2
hsa-miR-493-3p	-2.4092	down	RHOC			hsa-miR-29c-3p	-1.50535	down	PER1
hsa-miR-539-5p	-2.52996	down	CDK4			hsa-miR-29c-3p	-1.50535	down	TDG
hsa-miR-539-5p	-2.52996	down	TWIST1			hsa-miR-30d-5p	-2.00076	down	EZH2
hsa-miR-539-5p	-2.52996	down	ZEB1			hsa-miR-30d-5p	-2.00076	down	NOTCH1
hsa-miR-539-5p	-2.52996	down	CARD11			hsa-miR-30d-5p	-2.00076	down	TP53
hsa-miR-539-5p	-2.52996	down	TRIAP1			hsa-miR-30d-5p	-2.00076	down	BCL9
hsa-miR-551b-3p	-2.64931	down	STAT3			hsa-miR-30d-5p	-2.00076	down	KPNB1
hsa-miR-574-5p	1.61176	up	MAP3K9			hsa-miR-30d-5p	-2.00076	down	SNAI1
hsa-miR-574-5p	1.61176	up	FOXN3			hsa-miR-342-3p	-1.9454	down	ANXA2
hsa-miR-7-5p	3.23144	up	BCL2			hsa-miR-342-3p	-1.9454	down	DNMT1
hsa-miR-7-5p	3.23144	up	EGFR			hsa-miR-342-3p	-1.9454	down	MTOR
hsa-miR-7-5p	3.23144	up	KEAP1			hsa-miR-342-3p	-1.9454	down	SOX6
hsa-miR-7-5p	3.23144	up	KLF4			hsa-miR-342-3p	-1.9454	down	AGR2
hsa-miR-7-5p	3.23144	up	RAF1			hsa-miR-342-3p	-1.9454	down	ID4
hsa-miR-7-5p	3.23144	up	SP1			hsa-miR-342-3p	-1.9454	down	LINC00460
hsa-miR-7-5p	3.23144	up	TGFB2			hsa-miR-342-3p	-1.9454	down	MAP1LC3B
hsa-miR-7-5p	3.23144	up	AR			hsa-miR-342-3p	-1.9454	down	MAPK1
hsa-miR-7-5p	3.23144	up	CCNE1			hsa-miR-342-3p	-1.9454	down	SREBF1
hsa-miR-7-5p	3.23144	up	CKAP4			hsa-miR-342-3p	-1.9454	down	SREBF2
hsa-miR-7-5p	3.23144	up	FOS			hsa-miR-376a-3p	-2.85108	down	IGF1R
hsa-miR-7-5p	3.23144	up	GDF5			hsa-miR-376a-3p	-2.85108	down	PIK3R1
hsa-miR-7-5p	3.23144	up	HOXB5			hsa-miR-376a-3p	-2.85108	down	CASP8
hsa-miR-7-5p	3.23144	up	LINC00240			hsa-miR-376a-3p	-2.85108	down	CBS
hsa-miR-7-5p	3.23144	up	NDUFA4			hsa-miR-376a-3p	-2.85108	down	KLF15
hsa-miR-7-5p	3.23144	up	NOTCH4			hsa-miR-376a-3p	-2.85108	down	NRIP1
hsa-miR-7-5p	3.23144	up	PAK1			hsa-miR-424-5p	2.6377	up	CCND1
hsa-miR-7-5p	3.23144	up	PIK3R3			hsa-miR-424-5p	2.6377	up	CDK6
hsa-miR-7-5p	3.23144	up	PSME3			hsa-miR-424-5p	2.6377	up	HIF1A
hsa-miR-7-5p	3.23144	up	PTK2			hsa-miR-424-5p	2.6377	up	MYB
hsa-miR-7-5p	3.23144	up	RAPGEF3			hsa-miR-424-5p	2.6377	up	SMAD7
hsa-miR-7-5p	3.23144	up	REL			hsa-miR-424-5p	2.6377	up	SPI1
hsa-miR-7-5p	3.23144	up	RELA			hsa-miR-424-5p	2.6377	up	WEE1
hsa-miR-7-5p	3.23144	up	SERPINB5			hsa-miR-424-5p	2.6377	up	AKT3
hsa-miR-7-5p	3.23144	up	SLC7A5			hsa-miR-424-5p	2.6377	up	APLN
hsa-miR-7-5p	3.23144	up	SMARCD1			hsa-miR-424-5p	2.6377	up	APLNR
hsa-miR-7-5p	3.23144	up	SNCA			hsa-miR-424-5p	2.6377	up	BFAR
hsa-miR-7-5p	3.23144	up	SRSF1			hsa-miR-424-5p	2.6377	up	CCND3
hsa-miR-7-5p	3.23144	up	XRCC2			hsa-miR-424-5p	2.6377	up	CDX2
hsa-miR-93-5p	1.90359	up	CDKN1A			hsa-miR-424-5p	2.6377	up	CUL2
hsa-miR-93-5p	1.90359	up	DAB2			hsa-miR-424-5p	2.6377	up	FGFR1
hsa-miR-93-5p	1.90359	up	ITGB8			hsa-miR-424-5p	2.6377	up	SIAH1
hsa-miR-93-5p	1.90359	up	PTEN			hsa-miR-424-5p	2.6377	up	TGFBR3
hsa-miR-93-5p	1.90359	up	SMAD7			hsa-miR-451a	-2.18302	down	ADAM10
hsa-miR-93-5p	1.90359	up	TGFBR2			hsa-miR-451a	-2.18302	down	CAV1
hsa-miR-93-5p	1.90359	up	VEGFA			hsa-miR-451a	-2.18302	down	ETS1
hsa-miR-93-5p	1.90359	up	ZBTB4			hsa-miR-451a	-2.18302	down	IL6R
hsa-miR-93-5p	1.90359	up	ABCA1			hsa-miR-451a	-2.18302	down	MYC
hsa-miR-93-5p	1.90359	up	IGF2BP1			hsa-miR-451a	-2.18302	down	ABCB1
hsa-miR-93-5p	1.90359	up	LATS2			hsa-miR-451a	-2.18302	down	ATF2
hsa-miR-93-5p	1.90359	up	MAP3K2			hsa-miR-451a	-2.18302	down	CAB39
hsa-miR-93-5p	1.90359	up	RAB11FIP1			hsa-miR-451a	-2.18302	down	CPNE3
hsa-miR-93-5p	1.90359	up	SLC2A4			hsa-miR-451a	-2.18302	down	DCBLD2
hsa-miR-99a-5p	-2.493	down	FGFR3			hsa-miR-451a	-2.18302	down	HELLS
hsa-miR-99a-5p	-2.493	down	FKBP5			hsa-miR-451a	-2.18302	down	MIF
hsa-miR-99a-5p	-2.493	down	HOXA1			hsa-miR-451a	-2.18302	down	RAB14
hsa-miR-99a-5p	-2.493	down	IGF1R			hsa-miR-451a	-2.18302	down	RAB5A
hsa-miR-99a-5p	-2.493	down	MTOR			hsa-miR-451a	-2.18302	down	TSC1
hsa-miR-99a-5p	-2.493	down	AGO2			hsa-miR-493-3p	-1.86946	down	CCL2
hsa-miR-99a-5p	-2.493	down	CAPNS1			hsa-miR-493-3p	-1.86946	down	FZD4
hsa-miR-99a-5p	-2.493	down	MTMR3			hsa-miR-493-3p	-1.86946	down	DKK1
hsa-miR-99a-5p	-2.493	down	NOX4			hsa-miR-493-3p	-1.86946	down	PRMT1
hsa-miR-99a-5p	-2.493	down	SMARCA5			hsa-miR-493-3p	-1.86946	down	RHOC
						hsa-miR-494-3p	1.71886	up	BCL2L11
						hsa-miR-494-3p	1.71886	up	BMI1
						hsa-miR-494-3p	1.71886	up	CDK6
						hsa-miR-494-3p	1.71886	up	CXCR4
						hsa-miR-494-3p	1.71886	up	IGF1R
						hsa-miR-494-3p	1.71886	up	MYC
						hsa-miR-494-3p	1.71886	up	PTEN
						hsa-miR-494-3p	1.71886	up	ZEB1
						hsa-miR-494-3p	1.71886	up	ARHGAP5
						hsa-miR-494-3p	1.71886	up	ATF3
						hsa-miR-494-3p	1.71886	up	BAG1
						hsa-miR-494-3p	1.71886	up	HDAC2
						hsa-miR-494-3p	1.71886	up	MCC
						hsa-miR-494-3p	1.71886	up	PROS1
						hsa-miR-495-3p	-1.82067	down	AKT1
						hsa-miR-495-3p	-1.82067	down	BMI1
						hsa-miR-495-3p	-1.82067	down	CCL2
						hsa-miR-495-3p	-1.82067	down	MEIS1
						hsa-miR-495-3p	-1.82067	down	RUNX3
						hsa-miR-495-3p	-1.82067	down	SOX9
						hsa-miR-495-3p	-1.82067	down	KRT1
						hsa-miR-495-3p	-1.82067	down	PBX3
						hsa-miR-495-3p	-1.82067	down	S100P
						hsa-miR-495-3p	-1.82067	down	YTHDF2
						hsa-miR-497-5p	-2.08251	down	BCL2
						hsa-miR-497-5p	-2.08251	down	BCL2L2
						hsa-miR-497-5p	-2.08251	down	EIF4E
						hsa-miR-497-5p	-2.08251	down	MALAT1
						hsa-miR-497-5p	-2.08251	down	RAF1
						hsa-miR-497-5p	-2.08251	down	RPS6KB1
						hsa-miR-497-5p	-2.08251	down	RUNX2
						hsa-miR-497-5p	-2.08251	down	SMAD7
						hsa-miR-497-5p	-2.08251	down	SMURF2
						hsa-miR-497-5p	-2.08251	down	WEE1
						hsa-miR-497-5p	-2.08251	down	AFAP1
						hsa-miR-497-5p	-2.08251	down	EMX1
						hsa-miR-497-5p	-2.08251	down	HDGF
						hsa-miR-497-5p	-2.08251	down	KCNN4
						hsa-miR-497-5p	-2.08251	down	LINC00473
						hsa-miR-497-5p	-2.08251	down	MAP2K1
						hsa-miR-497-5p	-2.08251	down	SSRP1
						hsa-miR-503-5p	1.82544	up	BCL2
						hsa-miR-503-5p	1.82544	up	CCND1
						hsa-miR-503-5p	1.82544	up	CHEK1
						hsa-miR-503-5p	1.82544	up	IGF1R
						hsa-miR-503-5p	1.82544	up	PIK3R1
						hsa-miR-503-5p	1.82544	up	SMAD7
						hsa-miR-503-5p	1.82544	up	SMURF2
						hsa-miR-503-5p	1.82544	up	ARHGEF19
						hsa-miR-503-5p	1.82544	up	FGF8
						hsa-miR-503-5p	1.82544	up	IKBKB
						hsa-miR-503-5p	1.82544	up	PART1
						hsa-miR-503-5p	1.82544	up	SMURF1
						hsa-miR-503-5p	1.82544	up	TNFRSF11A
						hsa-miR-574-3p	-3.6248	down	CCND2
						hsa-miR-574-3p	-3.6248	down	EGFR
						hsa-miR-574-3p	-3.6248	down	EP300
						hsa-miR-574-3p	-3.6248	down	RAC1
						hsa-miR-574-3p	-3.6248	down	SMAD4
						hsa-miR-574-3p	-3.6248	down	ND5
						hsa-miR-574-3p	-3.6248	down	RXRA
						hsa-miR-99a-5p	-2.90231	down	AGO2
						hsa-miR-99a-5p	-2.90231	down	FGFR3
						hsa-miR-99a-5p	-2.90231	down	FKBP5
						hsa-miR-99a-5p	-2.90231	down	HOXA1
						hsa-miR-99a-5p	-2.90231	down	IGF1R
						hsa-miR-99a-5p	-2.90231	down	MTOR
						hsa-miR-99a-5p	-2.90231	down	CAPNS1
						hsa-miR-99a-5p	-2.90231	down	MTMR3
						hsa-miR-99a-5p	-2.90231	down	NOX4
						hsa-miR-99a-5p	-2.90231	down	SMARCA5
						hsa-miR-99b-5p	-2.00744	down	IGF1R
						hsa-miR-99b-5p	-2.00744	down	MTOR

## Sheet: Supplementary Table S4
Supplementary Table S4: High-confidence miRNA targets validated by reporter assay, Western blot, and qPCR. Cumulative regulatory scores were derived from the sum of log₂ fold change values of regulating miRNAs. Genes with scores > +4 or < –4 were considered strongly regulated.
Early-Stage						Advanced-Stage
Top downregulated targets			Top upregulated targets			Top downregulated targets			Top upregulated targets
Target Gene	Cumulative Score		Target Gene	Cumulative Score		Target Gene	Cumulative Score		Target Gene	Cumulative Score
ZEB2	12.1653		IGF1R	-18.3052		FOXO1	6.73343		IGF1R	-17.1681
PTEN	11.7765		FSCN1	-8.78796		SMAD5	6.12139		DNMT3A	-11.3453
XIAP	11.288		PRDM1	-6.012		PTEN	5.64037		FSCN1	-11.1645
ZEB1	9.63538		MCL1	-5.75209		CYLD	4.59558		BCL2	-10.6445
KEAP1	9.09655		CDK4	-5.62464		PPP2R5C	4.59558		JAG1	-10.6091
TGFB2	9.09655		FGFR3	-5.44062		CCNG1	4.38236		VEGFA	-10.2888
APC	8.97396		FKBP5	-5.44062		FUT8	4.38236		MCL1	-9.69764
MYB	7.61261		HOXA1	-5.44062		GALNT10	4.38236		EZH2	-9.61952
BMPR2	7.43171		MTOR	-5.44062		NOD2	4.38236		E2F3	-9.26396
RB1	7.35999		KLF5	-5.37169		PKM	4.38236		MTOR	-8.98798
TLR2	7.33413		MYO6	-5.37169		PLD1	4.38236		BRAF	-7.61875
BCL2	7.25466		SCHLAP1	-5.37169		SRF	4.38236		CD44	-7.61875
SMAD5	7.22161		SERPINE1	-5.37169		WNT1	4.38236		DDX6	-7.61875
SP1	6.09395		BRAF	-5.37169		BMPR2	4.25119		KLF5	-7.61875
STAT4	5.86511		CD44	-5.37169		CASP7	4.19105		MYO6	-7.61875
HIF1A	5.80992		DDX6	-5.37169		SPI1	4.16351		SCHLAP1	-7.61875
ACVR1B	5.60764		EZH2	-5.37169		STAT3	4.02982		SERPINE1	-7.61875
CYLD	5.60764		JAG1	-5.37169					HK2	-7.30206
PPP2R5C	5.60764		BCL2L1	-5.19864					AKT1	-7.29705
STAT3	5.55049		LASP1	-5.07627					KLF4	-6.79427
RAC1	5.42495		HMGA2	-4.87705					TP53	-6.64734
WNT1	5.41828		HK2	-4.61282					ETS1	-6.42242
ROCK1	5.11821		CDKN1A	-4.28796					ERBB2	-6.37723
WNK1	4.9878								EIF4E	-6.35771
ALCAM	4.9878								NOTCH1	-6.27596
CASP7	4.93463								SOX9	-6.09587
ATXN1	4.77169								SMAD4	-5.84202
TNFRSF12A	4.77169								CDC42	-5.83565
JUN	4.47648								CTNND1	-5.78054
DAB2	4.27579								IRS1	-5.57599
SMAD7	4.27579								PRDM1	-5.43319
ZBTB4	4.27579								BCL2L1	-5.3611
NFKB1	4.1764								CCND2	-5.13015
SMAD2	4.16974								FGFR3	-5.03514
MAP3K9	4.16753								FKBP5	-5.03514
SOCS1	4.01624								HOXA1	-5.03514
									EP300	-4.98768
									IL6R	-4.88184
									BAK1	-4.64658
									EIF4EBP1	-4.64658
									SIRT7	-4.64658
									ERBB3	-4.64658
									KRAS	-4.64435
									RAF1	-4.37244
									RPS6KB1	-4.37244
									RUNX2	-4.33665
									ABRACL	-4.2752
									ADAM17	-4.2752
									ADD3	-4.2752
									ARF6	-4.2752
									BNIP3	-4.2752
									CDK4	-4.2752
									DDX17	-4.2752
									EPAS1	-4.2752
									ERG	-4.2752
									FGF10	-4.2752
									FLI1	-4.2752
									HDAC11	-4.2752
									IGF1	-4.2752
									ILK	-4.2752
									ITGB8	-4.2752
									MSH3	-4.2752
									MUC1	-4.2752
									NAIP	-4.2752
									NKX2-1-AS1	-4.2752
									NRAS	-4.2752
									PAK4	-4.2752
									POU5F1	-4.2752
									ROBO2	-4.2752
									SENP1	-4.2752
									SMAD3	-4.2752
									SP7	-4.2752
									SRGAP1	-4.2752
									TBX15	-4.2752
									TNFSF13	-4.2752
									WNT2B	-4.2752
									YES1	-4.2752
									AGO2	-4.2652
									CDKN1A	-4.08988
									ZBTB7A	-4.08058
									SIRT1	-4.06582
									TIAM1	-4.02442

## Sheet: Supplementary Table S5
Supplementary Table S5: KEGG pathway enrichment analysis of predicted miRNA targets in early- and advanced-stage GBC. (a) Common pathways, including ‘EGFR tyrosine kinase inhibitor resistance’; (b) Early-stage specific pathways, including ‘Necroptosis’ and ‘Th1 and Th2 cell differentiation’; (c) Advanced-stage specific pathways, including ‘Rap1 signaling’ and ‘VEGF signaling’.
a
#term ID	term description	observed gene count	background gene count	strength	signal	false discovery rate	matching proteins in the network (IDs)	matching proteins in the network (labels)
hsa05206	MicroRNAs in cancer	27	159	1.54	5.54	1.87e-30	9606.ENSP00000212015,9606.ENSP00000256078,9606.ENSP00000261254,9606.ENSP00000262904,9606.ENSP00000263253,9606.ENSP00000264657,9606.ENSP00000264709,9606.ENSP00000267101,9606.ENSP00000269305,9606.ENSP00000269571,9606.ENSP00000304895,9606.ENSP00000320147,9606.ENSP00000339824,9606.ENSP00000344635,9606.ENSP00000354558,9606.ENSP00000358022,9606.ENSP00000358548,9606.ENSP00000361021,9606.ENSP00000363591,…	SIRT1,KRAS,CCND2,E2F3,EP300,STAT3,DNMT3A,ERBB3,TP53,ERBB2,IRS1,EZH2,FGFR3,CCNG1,MTOR,MCL1,NRAS,PTEN,BAK1,BMPR2,FSCN1,BCL2,CDKN1A,CD44,RAF1,PAK4,NOTCH1
hsa05212	Pancreatic cancer	18	71	1.71	5.07	1.29e-22	9606.ENSP00000225577,9606.ENSP00000256078,9606.ENSP00000257904,9606.ENSP00000262904,9606.ENSP00000264657,9606.ENSP00000269305,9606.ENSP00000269571,9606.ENSP00000332973,9606.ENSP00000341551,9606.ENSP00000342793,9606.ENSP00000354558,9606.ENSP00000363591,9606.ENSP00000365230,9606.ENSP00000384849,9606.ENSP00000401888,9606.ENSP00000419060,9606.ENSP00000451828,9606.ENSP00000497733	RPS6KB1,KRAS,CDK4,E2F3,STAT3,TP53,ERBB2,SMAD3,SMAD4,PLD1,MTOR,BAK1,BCL2L1,CDKN1A,RAF1,BRAF,AKT1,CDC42
hsa01521	EGFR tyrosine kinase inhibitor resistance	18	77	1.68	4.89	3.46e-22	9606.ENSP00000225577,9606.ENSP00000256078,9606.ENSP00000264657,9606.ENSP00000267101,9606.ENSP00000269571,9606.ENSP00000339824,9606.ENSP00000340691,9606.ENSP00000354558,9606.ENSP00000357470,9606.ENSP00000358548,9606.ENSP00000361021,9606.ENSP00000365230,9606.ENSP00000376637,9606.ENSP00000381185,9606.ENSP00000401888,9606.ENSP00000419060,9606.ENSP00000451828,9606.ENSP00000497069	RPS6KB1,KRAS,STAT3,ERBB3,ERBB2,FGFR3,EIF4EBP1,MTOR,IL6R,NRAS,PTEN,BCL2L1,IGF1,BCL2,RAF1,BRAF,AKT1,IGF1R
hsa05206	MicroRNAs in cancer	18	159	1.58	4.35	6.34e-21	9606.ENSP00000226574,9606.ENSP00000257430,9606.ENSP00000264657,9606.ENSP00000320147,9606.ENSP00000339824,9606.ENSP00000354487,9606.ENSP00000354558,9606.ENSP00000358022,9606.ENSP00000361021,9606.ENSP00000363708,9606.ENSP00000371798,9606.ENSP00000381185,9606.ENSP00000382697,9606.ENSP00000384849,9606.ENSP00000398632,9606.ENSP00000437621,9606.ENSP00000487174,9606.ENSP00000496577	NFKB1,APC,STAT3,EZH2,FGFR3,ZEB1,MTOR,MCL1,PTEN,BMPR2,FSCN1,BCL2,ROCK1,CDKN1A,CD44,HMGA2,ZEB2,SOCS1
hsa05224	Breast cancer	21	146	1.47	4.24	3.46e-22	9606.ENSP00000225577,9606.ENSP00000254958,9606.ENSP00000256078,9606.ENSP00000257904,9606.ENSP00000262904,9606.ENSP00000264664,9606.ENSP00000269305,9606.ENSP00000269571,9606.ENSP00000293549,9606.ENSP00000354558,9606.ENSP00000358548,9606.ENSP00000358698,9606.ENSP00000361021,9606.ENSP00000363591,9606.ENSP00000376637,9606.ENSP00000384849,9606.ENSP00000401888,9606.ENSP00000419060,9606.ENSP00000451828,…	RPS6KB1,JAG1,KRAS,CDK4,E2F3,FGF10,TP53,ERBB2,WNT1,MTOR,NRAS,WNT2B,PTEN,BAK1,IGF1,CDKN1A,RAF1,BRAF,AKT1,IGF1R,NOTCH1
hsa01522	Endocrine resistance	17	94	1.56	4.14	1.88e-19	9606.ENSP00000225577,9606.ENSP00000254958,9606.ENSP00000256078,9606.ENSP00000257904,9606.ENSP00000262904,9606.ENSP00000269305,9606.ENSP00000269571,9606.ENSP00000354558,9606.ENSP00000358548,9606.ENSP00000376637,9606.ENSP00000381185,9606.ENSP00000384849,9606.ENSP00000401888,9606.ENSP00000419060,9606.ENSP00000451828,9606.ENSP00000497069,9606.ENSP00000498587	RPS6KB1,JAG1,KRAS,CDK4,E2F3,TP53,ERBB2,MTOR,NRAS,IGF1,BCL2,CDKN1A,RAF1,BRAF,AKT1,IGF1R,NOTCH1
hsa05215	Prostate cancer	17	97	1.55	4.08	2.65e-19	9606.ENSP00000256078,9606.ENSP00000262904,9606.ENSP00000263253,9606.ENSP00000269305,9606.ENSP00000269571,9606.ENSP00000354558,9606.ENSP00000358548,9606.ENSP00000361021,9606.ENSP00000368880,9606.ENSP00000376637,9606.ENSP00000381185,9606.ENSP00000384849,9606.ENSP00000401888,9606.ENSP00000414150,9606.ENSP00000419060,9606.ENSP00000451828,9606.ENSP00000497069	KRAS,E2F3,EP300,TP53,ERBB2,MTOR,NRAS,PTEN,FOXO1,IGF1,BCL2,CDKN1A,RAF1,ERG,BRAF,AKT1,IGF1R
hsa04068	FoxO signaling pathway	18	126	1.46	3.81	4.2e-19	9606.ENSP00000212015,9606.ENSP00000256078,9606.ENSP00000261254,9606.ENSP00000263253,9606.ENSP00000264657,9606.ENSP00000304895,9606.ENSP00000332973,9606.ENSP00000341551,9606.ENSP00000357625,9606.ENSP00000358548,9606.ENSP00000361021,9606.ENSP00000368880,9606.ENSP00000376637,9606.ENSP00000384849,9606.ENSP00000401888,9606.ENSP00000419060,9606.ENSP00000451828,9606.ENSP00000497069	SIRT1,KRAS,CCND2,EP300,STAT3,IRS1,SMAD3,SMAD4,BNIP3,NRAS,PTEN,FOXO1,IGF1,CDKN1A,RAF1,BRAF,AKT1,IGF1R
hsa05214	Glioma	14	71	1.6	3.74	1.19e-16	9606.ENSP00000256078,9606.ENSP00000257904,9606.ENSP00000262904,9606.ENSP00000269305,9606.ENSP00000354558,9606.ENSP00000358548,9606.ENSP00000361021,9606.ENSP00000363591,9606.ENSP00000376637,9606.ENSP00000384849,9606.ENSP00000401888,9606.ENSP00000419060,9606.ENSP00000451828,9606.ENSP00000497069	KRAS,CDK4,E2F3,TP53,MTOR,NRAS,PTEN,BAK1,IGF1,CDKN1A,RAF1,BRAF,AKT1,IGF1R
hsa05200	Pathways in cancer	38	515	1.18	3.73	2.47e-31	9606.ENSP00000225577,9606.ENSP00000227163,9606.ENSP00000254958,9606.ENSP00000256078,9606.ENSP00000257904,9606.ENSP00000261254,9606.ENSP00000262904,9606.ENSP00000263253,9606.ENSP00000263734,9606.ENSP00000264657,9606.ENSP00000264664,9606.ENSP00000265081,9606.ENSP00000269305,9606.ENSP00000269571,9606.ENSP00000293549,9606.ENSP00000332973,9606.ENSP00000339824,9606.ENSP00000341551,9606.ENSP00000342793,…	RPS6KB1,SPI1,JAG1,KRAS,CDK4,CCND2,E2F3,EP300,EPAS1,STAT3,FGF10,MSH3,TP53,ERBB2,WNT1,SMAD3,FGFR3,SMAD4,PLD1,MTOR,IL6R,CASP7,NRAS,WNT2B,PTEN,BAK1,BCL2L1,FOXO1,ETS1,IGF1,BCL2,CDKN1A,RAF1,BRAF,AKT1,IGF1R,CDC42,NOTCH1
hsa05218	Melanoma	14	72	1.6	3.73	1.24e-16	9606.ENSP00000256078,9606.ENSP00000257904,9606.ENSP00000262904,9606.ENSP00000264664,9606.ENSP00000269305,9606.ENSP00000358548,9606.ENSP00000361021,9606.ENSP00000363591,9606.ENSP00000376637,9606.ENSP00000384849,9606.ENSP00000401888,9606.ENSP00000419060,9606.ENSP00000451828,9606.ENSP00000497069	KRAS,CDK4,E2F3,FGF10,TP53,NRAS,PTEN,BAK1,IGF1,CDKN1A,RAF1,BRAF,AKT1,IGF1R
hsa05225	Hepatocellular carcinoma	19	161	1.38	3.54	7.92e-19	9606.ENSP00000225577,9606.ENSP00000256078,9606.ENSP00000257904,9606.ENSP00000262904,9606.ENSP00000269305,9606.ENSP00000293549,9606.ENSP00000332973,9606.ENSP00000341551,9606.ENSP00000354558,9606.ENSP00000358548,9606.ENSP00000358698,9606.ENSP00000361021,9606.ENSP00000363591,9606.ENSP00000365230,9606.ENSP00000384849,9606.ENSP00000401888,9606.ENSP00000419060,9606.ENSP00000451828,9606.ENSP00000497069	RPS6KB1,KRAS,CDK4,E2F3,TP53,WNT1,SMAD3,SMAD4,MTOR,NRAS,WNT2B,PTEN,BAK1,BCL2L1,CDKN1A,RAF1,BRAF,AKT1,IGF1R
hsa05226	Gastric cancer	18	146	1.4	3.51	3.49e-18	9606.ENSP00000225577,9606.ENSP00000256078,9606.ENSP00000262904,9606.ENSP00000264664,9606.ENSP00000269305,9606.ENSP00000269571,9606.ENSP00000293549,9606.ENSP00000332973,9606.ENSP00000341551,9606.ENSP00000354558,9606.ENSP00000358548,9606.ENSP00000358698,9606.ENSP00000363591,9606.ENSP00000381185,9606.ENSP00000384849,9606.ENSP00000401888,9606.ENSP00000419060,9606.ENSP00000451828	RPS6KB1,KRAS,E2F3,FGF10,TP53,ERBB2,WNT1,SMAD3,SMAD4,MTOR,NRAS,WNT2B,BAK1,BCL2,CDKN1A,RAF1,BRAF,AKT1
hsa05210	Colorectal cancer	14	82	1.54	3.5	5.91e-16	9606.ENSP00000225577,9606.ENSP00000256078,9606.ENSP00000265081,9606.ENSP00000269305,9606.ENSP00000332973,9606.ENSP00000341551,9606.ENSP00000354558,9606.ENSP00000358548,9606.ENSP00000363591,9606.ENSP00000381185,9606.ENSP00000384849,9606.ENSP00000401888,9606.ENSP00000419060,9606.ENSP00000451828	RPS6KB1,KRAS,MSH3,TP53,SMAD3,SMAD4,MTOR,NRAS,BAK1,BCL2,CDKN1A,RAF1,BRAF,AKT1
hsa05220	Chronic myeloid leukemia	13	75	1.55	3.33	6.41e-15	9606.ENSP00000256078,9606.ENSP00000257904,9606.ENSP00000262904,9606.ENSP00000269305,9606.ENSP00000332973,9606.ENSP00000341551,9606.ENSP00000358548,9606.ENSP00000363591,9606.ENSP00000365230,9606.ENSP00000384849,9606.ENSP00000401888,9606.ENSP00000419060,9606.ENSP00000451828	KRAS,CDK4,E2F3,TP53,SMAD3,SMAD4,NRAS,BAK1,BCL2L1,CDKN1A,RAF1,BRAF,AKT1
hsa04218	Cellular senescence	17	150	1.36	3.21	1.19e-16	9606.ENSP00000212015,9606.ENSP00000223095,9606.ENSP00000256078,9606.ENSP00000257904,9606.ENSP00000261254,9606.ENSP00000262904,9606.ENSP00000269305,9606.ENSP00000332973,9606.ENSP00000340691,9606.ENSP00000354558,9606.ENSP00000358548,9606.ENSP00000361021,9606.ENSP00000368880,9606.ENSP00000376436,9606.ENSP00000384849,9606.ENSP00000401888,9606.ENSP00000451828	SIRT1,SERPINE1,KRAS,CDK4,CCND2,E2F3,TP53,SMAD3,EIF4EBP1,MTOR,NRAS,PTEN,FOXO1,ETS1,CDKN1A,RAF1,AKT1
hsa05205	Proteoglycans in cancer	19	194	1.3	3.15	1.54e-17	9606.ENSP00000225577,9606.ENSP00000256078,9606.ENSP00000264657,9606.ENSP00000267101,9606.ENSP00000269305,9606.ENSP00000269571,9606.ENSP00000286827,9606.ENSP00000293549,9606.ENSP00000354558,9606.ENSP00000358548,9606.ENSP00000358698,9606.ENSP00000376637,9606.ENSP00000384849,9606.ENSP00000398632,9606.ENSP00000401888,9606.ENSP00000419060,9606.ENSP00000451828,9606.ENSP00000497069,9606.ENSP00000497733	RPS6KB1,KRAS,STAT3,ERBB3,TP53,ERBB2,TIAM1,WNT1,MTOR,NRAS,WNT2B,IGF1,CDKN1A,CD44,RAF1,BRAF,AKT1,IGF1R,CDC42
hsa05223	Non-small cell lung cancer	12	68	1.55	3.15	6.96e-14	9606.ENSP00000256078,9606.ENSP00000257904,9606.ENSP00000262904,9606.ENSP00000264657,9606.ENSP00000269305,9606.ENSP00000269571,9606.ENSP00000358548,9606.ENSP00000363591,9606.ENSP00000384849,9606.ENSP00000401888,9606.ENSP00000419060,9606.ENSP00000451828	KRAS,CDK4,E2F3,STAT3,TP53,ERBB2,NRAS,BAK1,CDKN1A,RAF1,BRAF,AKT1
hsa05219	Bladder cancer	10	40	1.71	3.15	5.82e-13	9606.ENSP00000256078,9606.ENSP00000257904,9606.ENSP00000262904,9606.ENSP00000269305,9606.ENSP00000269571,9606.ENSP00000339824,9606.ENSP00000358548,9606.ENSP00000384849,9606.ENSP00000401888,9606.ENSP00000419060	KRAS,CDK4,E2F3,TP53,ERBB2,FGFR3,NRAS,CDKN1A,RAF1,BRAF
hsa04066	HIF-1 signaling pathway	14	102	1.45	3.12	7.86e-15	9606.ENSP00000223095,9606.ENSP00000225577,9606.ENSP00000263253,9606.ENSP00000264657,9606.ENSP00000269571,9606.ENSP00000290573,9606.ENSP00000340691,9606.ENSP00000354558,9606.ENSP00000357470,9606.ENSP00000376637,9606.ENSP00000381185,9606.ENSP00000384849,9606.ENSP00000451828,9606.ENSP00000497069	SERPINE1,RPS6KB1,EP300,STAT3,ERBB2,HK2,EIF4EBP1,MTOR,IL6R,IGF1,BCL2,CDKN1A,AKT1,IGF1R
hsa04550	Signaling pathways regulating pluripotency of stem cells	16	141	1.36	3.09	9.59e-16	9606.ENSP00000256078,9606.ENSP00000259915,9606.ENSP00000264657,9606.ENSP00000293549,9606.ENSP00000332973,9606.ENSP00000339824,9606.ENSP00000341551,9606.ENSP00000358548,9606.ENSP00000358698,9606.ENSP00000363708,9606.ENSP00000376637,9606.ENSP00000401888,9606.ENSP00000441954,9606.ENSP00000451828,9606.ENSP00000494260,9606.ENSP00000497069	KRAS,POU5F1,STAT3,WNT1,SMAD3,FGFR3,SMAD4,NRAS,WNT2B,BMPR2,IGF1,RAF1,SMAD5,AKT1,HOXA1,IGF1R
hsa05213	Endometrial cancer	11	58	1.59	3.04	4.41e-13	9606.ENSP00000256078,9606.ENSP00000269305,9606.ENSP00000269571,9606.ENSP00000358548,9606.ENSP00000361021,9606.ENSP00000363591,9606.ENSP00000379975,9606.ENSP00000384849,9606.ENSP00000401888,9606.ENSP00000419060,9606.ENSP00000451828	KRAS,TP53,ERBB2,NRAS,PTEN,BAK1,ILK,CDKN1A,RAF1,BRAF,AKT1
hsa04151	PI3K-Akt signaling pathway	25	349	1.16	2.97	5.97e-20	9606.ENSP00000222573,9606.ENSP00000225577,9606.ENSP00000256078,9606.ENSP00000257904,9606.ENSP00000261254,9606.ENSP00000264664,9606.ENSP00000267101,9606.ENSP00000269305,9606.ENSP00000269571,9606.ENSP00000304895,9606.ENSP00000339824,9606.ENSP00000340691,9606.ENSP00000354558,9606.ENSP00000357470,9606.ENSP00000358022,9606.ENSP00000358548,9606.ENSP00000361021,9606.ENSP00000365230,9606.ENSP00000376637,…	ITGB8,RPS6KB1,KRAS,CDK4,CCND2,FGF10,ERBB3,TP53,ERBB2,IRS1,FGFR3,EIF4EBP1,MTOR,IL6R,MCL1,NRAS,PTEN,BCL2L1,IGF1,BCL2,CDKN1A,RAF1,PPP2R5C,AKT1,IGF1R
hsa04012	ErbB signaling pathway	12	81	1.48	2.89	4.17e-13	9606.ENSP00000225577,9606.ENSP00000256078,9606.ENSP00000267101,9606.ENSP00000269571,9606.ENSP00000340691,9606.ENSP00000354558,9606.ENSP00000358548,9606.ENSP00000384849,9606.ENSP00000401888,9606.ENSP00000419060,9606.ENSP00000451828,9606.ENSP00000469413	RPS6KB1,KRAS,ERBB3,ERBB2,EIF4EBP1,MTOR,NRAS,CDKN1A,RAF1,BRAF,AKT1,PAK4
hsa05211	Renal cell carcinoma	11	65	1.54	2.89	1.15e-12	9606.ENSP00000256078,9606.ENSP00000263253,9606.ENSP00000263734,9606.ENSP00000358548,9606.ENSP00000376436,9606.ENSP00000384849,9606.ENSP00000401888,9606.ENSP00000419060,9606.ENSP00000451828,9606.ENSP00000469413,9606.ENSP00000497733	KRAS,EP300,EPAS1,NRAS,ETS1,CDKN1A,RAF1,BRAF,AKT1,PAK4,CDC42
hsa05165	Human papillomavirus infection	23	324	1.16	2.83	2.07e-18	9606.ENSP00000222573,9606.ENSP00000225577,9606.ENSP00000254958,9606.ENSP00000256078,9606.ENSP00000257904,9606.ENSP00000261254,9606.ENSP00000263253,9606.ENSP00000269305,9606.ENSP00000293549,9606.ENSP00000320171,9606.ENSP00000340691,9606.ENSP00000354558,9606.ENSP00000358548,9606.ENSP00000358698,9606.ENSP00000361021,9606.ENSP00000363591,9606.ENSP00000368880,9606.ENSP00000384849,9606.ENSP00000401888,…	ITGB8,RPS6KB1,JAG1,KRAS,CDK4,CCND2,EP300,TP53,WNT1,PKM,EIF4EBP1,MTOR,NRAS,WNT2B,PTEN,BAK1,FOXO1,CDKN1A,RAF1,PPP2R5C,AKT1,CDC42,NOTCH1
hsa05230	Central carbon metabolism in cancer	11	68	1.52	2.83	1.74e-12	9606.ENSP00000256078,9606.ENSP00000269305,9606.ENSP00000269571,9606.ENSP00000290573,9606.ENSP00000320171,9606.ENSP00000339824,9606.ENSP00000354558,9606.ENSP00000358548,9606.ENSP00000361021,9606.ENSP00000401888,9606.ENSP00000451828	KRAS,TP53,ERBB2,HK2,PKM,FGFR3,MTOR,NRAS,PTEN,RAF1,AKT1
hsa05200	Pathways in cancer	24	515	1.2	2.81	1.59e-20	9606.ENSP00000226574,9606.ENSP00000254958,9606.ENSP00000257430,9606.ENSP00000257904,9606.ENSP00000262160,9606.ENSP00000264657,9606.ENSP00000267163,9606.ENSP00000293549,9606.ENSP00000329357,9606.ENSP00000339824,9606.ENSP00000351255,9606.ENSP00000354558,9606.ENSP00000358327,9606.ENSP00000360242,9606.ENSP00000360266,9606.ENSP00000361021,9606.ENSP00000365230,9606.ENSP00000377245,9606.ENSP00000381185,…	NFKB1,JAG1,APC,CDK4,SMAD2,STAT3,RB1,WNT1,SP1,FGFR3,STAT4,MTOR,CASP7,XIAP,JUN,PTEN,BCL2L1,KEAP1,BCL2,ROCK1,CDKN1A,BRAF,HIF1A,IGF1R
hsa04211	Longevity regulating pathway	12	87	1.45	2.79	7.99e-13	9606.ENSP00000212015,9606.ENSP00000225577,9606.ENSP00000256078,9606.ENSP00000269305,9606.ENSP00000304895,9606.ENSP00000340691,9606.ENSP00000354558,9606.ENSP00000358548,9606.ENSP00000368880,9606.ENSP00000376637,9606.ENSP00000451828,9606.ENSP00000497069	SIRT1,RPS6KB1,KRAS,TP53,IRS1,EIF4EBP1,MTOR,NRAS,FOXO1,IGF1,AKT1,IGF1R
hsa05212	Pancreatic cancer	9	71	1.63	2.73	9.35e-11	9606.ENSP00000226574,9606.ENSP00000257904,9606.ENSP00000262160,9606.ENSP00000264657,9606.ENSP00000267163,9606.ENSP00000354558,9606.ENSP00000365230,9606.ENSP00000384849,9606.ENSP00000419060	NFKB1,CDK4,SMAD2,STAT3,RB1,MTOR,BCL2L1,CDKN1A,BRAF
hsa01522	Endocrine resistance	10	94	1.56	2.72	2.98e-11	9606.ENSP00000254958,9606.ENSP00000257904,9606.ENSP00000267163,9606.ENSP00000329357,9606.ENSP00000354558,9606.ENSP00000360266,9606.ENSP00000381185,9606.ENSP00000384849,9606.ENSP00000419060,9606.ENSP00000497069	JAG1,CDK4,RB1,SP1,MTOR,JUN,BCL2,CDKN1A,BRAF,IGF1R
hsa05224	Breast cancer	12	146	1.45	2.69	3.26e-12	9606.ENSP00000254958,9606.ENSP00000257430,9606.ENSP00000257904,9606.ENSP00000267163,9606.ENSP00000293549,9606.ENSP00000329357,9606.ENSP00000354558,9606.ENSP00000360266,9606.ENSP00000361021,9606.ENSP00000384849,9606.ENSP00000419060,9606.ENSP00000497069	JAG1,APC,CDK4,RB1,WNT1,SP1,MTOR,JUN,PTEN,CDKN1A,BRAF,IGF1R
hsa04213	Longevity regulating pathway - multiple species	10	61	1.52	2.63	1.94e-11	9606.ENSP00000212015,9606.ENSP00000225577,9606.ENSP00000256078,9606.ENSP00000304895,9606.ENSP00000354558,9606.ENSP00000358548,9606.ENSP00000368880,9606.ENSP00000376637,9606.ENSP00000451828,9606.ENSP00000497069	SIRT1,RPS6KB1,KRAS,IRS1,MTOR,NRAS,FOXO1,IGF1,AKT1,IGF1R
hsa05225	Hepatocellular carcinoma	12	161	1.4	2.55	7.3e-12	9606.ENSP00000257430,9606.ENSP00000257904,9606.ENSP00000262160,9606.ENSP00000267163,9606.ENSP00000293549,9606.ENSP00000354558,9606.ENSP00000361021,9606.ENSP00000365230,9606.ENSP00000377245,9606.ENSP00000384849,9606.ENSP00000419060,9606.ENSP00000497069	APC,CDK4,SMAD2,RB1,WNT1,MTOR,PTEN,BCL2L1,KEAP1,CDKN1A,BRAF,IGF1R
hsa05221	Acute myeloid leukemia	10	67	1.48	2.52	4.23e-11	9606.ENSP00000225577,9606.ENSP00000227163,9606.ENSP00000256078,9606.ENSP00000264657,9606.ENSP00000340691,9606.ENSP00000354558,9606.ENSP00000358548,9606.ENSP00000401888,9606.ENSP00000419060,9606.ENSP00000451828	RPS6KB1,SPI1,KRAS,STAT3,EIF4EBP1,MTOR,NRAS,RAF1,BRAF,AKT1
hsa04150	mTOR signaling pathway	14	150	1.28	2.5	7.99e-13	9606.ENSP00000225577,9606.ENSP00000256078,9606.ENSP00000293549,9606.ENSP00000304895,9606.ENSP00000340691,9606.ENSP00000354558,9606.ENSP00000358548,9606.ENSP00000358698,9606.ENSP00000361021,9606.ENSP00000376637,9606.ENSP00000401888,9606.ENSP00000419060,9606.ENSP00000451828,9606.ENSP00000497069	RPS6KB1,KRAS,WNT1,IRS1,EIF4EBP1,MTOR,NRAS,WNT2B,PTEN,IGF1,RAF1,BRAF,AKT1,IGF1R
hsa04115	p53 signaling pathway	10	72	1.45	2.44	6.84e-11	9606.ENSP00000223095,9606.ENSP00000257904,9606.ENSP00000261254,9606.ENSP00000269305,9606.ENSP00000344635,9606.ENSP00000361021,9606.ENSP00000365230,9606.ENSP00000376637,9606.ENSP00000381185,9606.ENSP00000384849	SERPINE1,CDK4,CCND2,TP53,CCNG1,PTEN,BCL2L1,IGF1,BCL2,CDKN1A
hsa05166	Human T-cell leukemia virus 1 infection	16	210	1.19	2.4	2.61e-13	9606.ENSP00000227163,9606.ENSP00000256078,9606.ENSP00000257904,9606.ENSP00000261254,9606.ENSP00000262904,9606.ENSP00000263253,9606.ENSP00000265354,9606.ENSP00000269305,9606.ENSP00000332973,9606.ENSP00000341551,9606.ENSP00000358548,9606.ENSP00000361021,9606.ENSP00000365230,9606.ENSP00000376436,9606.ENSP00000384849,9606.ENSP00000451828	SPI1,KRAS,CDK4,CCND2,E2F3,EP300,SRF,TP53,SMAD3,SMAD4,NRAS,PTEN,BCL2L1,ETS1,CDKN1A,AKT1
hsa04933	AGE-RAGE signaling pathway in diabetic complications	11	96	1.37	2.37	4.54e-11	9606.ENSP00000223095,9606.ENSP00000256078,9606.ENSP00000257904,9606.ENSP00000264657,9606.ENSP00000332973,9606.ENSP00000341551,9606.ENSP00000358548,9606.ENSP00000368880,9606.ENSP00000381185,9606.ENSP00000451828,9606.ENSP00000497733	SERPINE1,KRAS,CDK4,STAT3,SMAD3,SMAD4,NRAS,FOXO1,BCL2,AKT1,CDC42
hsa05215	Prostate cancer	9	97	1.5	2.34	9.37e-10	9606.ENSP00000226574,9606.ENSP00000267163,9606.ENSP00000354487,9606.ENSP00000354558,9606.ENSP00000361021,9606.ENSP00000381185,9606.ENSP00000384849,9606.ENSP00000419060,9606.ENSP00000497069	NFKB1,RB1,ZEB1,MTOR,PTEN,BCL2,CDKN1A,BRAF,IGF1R
hsa04066	HIF-1 signaling pathway	9	102	1.48	2.29	1.27e-09	9606.ENSP00000223095,9606.ENSP00000226574,9606.ENSP00000264657,9606.ENSP00000290573,9606.ENSP00000354558,9606.ENSP00000381185,9606.ENSP00000384849,9606.ENSP00000437955,9606.ENSP00000497069	SERPINE1,NFKB1,STAT3,HK2,MTOR,BCL2,CDKN1A,HIF1A,IGF1R
hsa01521	EGFR tyrosine kinase inhibitor resistance	8	77	1.55	2.26	4.53e-09	9606.ENSP00000264657,9606.ENSP00000339824,9606.ENSP00000354558,9606.ENSP00000361021,9606.ENSP00000365230,9606.ENSP00000381185,9606.ENSP00000419060,9606.ENSP00000497069	STAT3,FGFR3,MTOR,PTEN,BCL2L1,BCL2,BRAF,IGF1R
hsa04140	Autophagy - animal	12	131	1.27	2.22	5.12e-11	9606.ENSP00000225577,9606.ENSP00000256078,9606.ENSP00000304895,9606.ENSP00000354558,9606.ENSP00000357625,9606.ENSP00000358548,9606.ENSP00000361021,9606.ENSP00000365230,9606.ENSP00000381185,9606.ENSP00000401888,9606.ENSP00000451828,9606.ENSP00000497069	RPS6KB1,KRAS,IRS1,MTOR,BNIP3,NRAS,PTEN,BCL2L1,BCL2,RAF1,AKT1,IGF1R
hsa05161	Hepatitis B	13	158	1.22	2.2	2.46e-11	9606.ENSP00000256078,9606.ENSP00000262904,9606.ENSP00000263253,9606.ENSP00000264657,9606.ENSP00000269305,9606.ENSP00000332973,9606.ENSP00000341551,9606.ENSP00000358548,9606.ENSP00000381185,9606.ENSP00000384849,9606.ENSP00000401888,9606.ENSP00000419060,9606.ENSP00000451828	KRAS,E2F3,EP300,STAT3,TP53,SMAD3,SMAD4,NRAS,BCL2,CDKN1A,RAF1,BRAF,AKT1
hsa04014	Ras signaling pathway	15	225	1.13	2.1	8.31e-12	9606.ENSP00000256078,9606.ENSP00000264664,9606.ENSP00000286827,9606.ENSP00000298316,9606.ENSP00000339824,9606.ENSP00000342793,9606.ENSP00000358548,9606.ENSP00000365230,9606.ENSP00000376436,9606.ENSP00000376637,9606.ENSP00000401888,9606.ENSP00000451828,9606.ENSP00000469413,9606.ENSP00000497069,9606.ENSP00000497733	KRAS,FGF10,TIAM1,ARF6,FGFR3,PLD1,NRAS,BCL2L1,ETS1,IGF1,RAF1,AKT1,PAK4,IGF1R,CDC42
hsa05202	Transcriptional misregulation in cancer	13	171	1.19	2.1	5.56e-11	9606.ENSP00000227163,9606.ENSP00000261254,9606.ENSP00000269305,9606.ENSP00000353910,9606.ENSP00000360493,9606.ENSP00000363591,9606.ENSP00000365230,9606.ENSP00000368880,9606.ENSP00000376637,9606.ENSP00000384849,9606.ENSP00000414150,9606.ENSP00000433488,9606.ENSP00000497069	SPI1,CCND2,TP53,FUT8,RUNX2,BAK1,BCL2L1,FOXO1,IGF1,CDKN1A,ERG,FLI1,IGF1R
hsa05222	Small cell lung cancer	8	92	1.47	2.07	1.48e-08	9606.ENSP00000226574,9606.ENSP00000257904,9606.ENSP00000267163,9606.ENSP00000360242,9606.ENSP00000361021,9606.ENSP00000365230,9606.ENSP00000381185,9606.ENSP00000384849	NFKB1,CDK4,RB1,XIAP,PTEN,BCL2L1,BCL2,CDKN1A
hsa05205	Proteoglycans in cancer	11	194	1.28	2.03	8.18e-10	9606.ENSP00000260010,9606.ENSP00000262160,9606.ENSP00000264657,9606.ENSP00000293549,9606.ENSP00000354558,9606.ENSP00000382697,9606.ENSP00000384849,9606.ENSP00000398632,9606.ENSP00000419060,9606.ENSP00000437955,9606.ENSP00000497069	TLR2,SMAD2,STAT3,WNT1,MTOR,ROCK1,CDKN1A,CD44,BRAF,HIF1A,IGF1R
hsa05203	Viral carcinogenesis	13	183	1.16	2.01	1.11e-10	9606.ENSP00000256078,9606.ENSP00000257904,9606.ENSP00000261254,9606.ENSP00000263253,9606.ENSP00000264657,9606.ENSP00000265354,9606.ENSP00000269305,9606.ENSP00000295757,9606.ENSP00000320171,9606.ENSP00000358548,9606.ENSP00000363591,9606.ENSP00000384849,9606.ENSP00000497733	KRAS,CDK4,CCND2,EP300,STAT3,SRF,TP53,HDAC11,PKM,NRAS,BAK1,CDKN1A,CDC42
hsa05214	Glioma	7	71	1.52	1.99	6.51e-08	9606.ENSP00000257904,9606.ENSP00000267163,9606.ENSP00000354558,9606.ENSP00000361021,9606.ENSP00000384849,9606.ENSP00000419060,9606.ENSP00000497069	CDK4,RB1,MTOR,PTEN,CDKN1A,BRAF,IGF1R
hsa05163	Human cytomegalovirus infection	14	217	1.12	1.97	6.31e-11	9606.ENSP00000225577,9606.ENSP00000256078,9606.ENSP00000257904,9606.ENSP00000262904,9606.ENSP00000264657,9606.ENSP00000269305,9606.ENSP00000340691,9606.ENSP00000354558,9606.ENSP00000357470,9606.ENSP00000358548,9606.ENSP00000363591,9606.ENSP00000384849,9606.ENSP00000401888,9606.ENSP00000451828	RPS6KB1,KRAS,CDK4,E2F3,STAT3,TP53,EIF4EBP1,MTOR,IL6R,NRAS,BAK1,CDKN1A,RAF1,AKT1
hsa05131	Shigellosis	14	218	1.12	1.97	6.51e-11	9606.ENSP00000225577,9606.ENSP00000269305,9606.ENSP00000290573,9606.ENSP00000298316,9606.ENSP00000354558,9606.ENSP00000357625,9606.ENSP00000365230,9606.ENSP00000368880,9606.ENSP00000379975,9606.ENSP00000381185,9606.ENSP00000398632,9606.ENSP00000428657,9606.ENSP00000451828,9606.ENSP00000497733	RPS6KB1,TP53,HK2,ARF6,MTOR,BNIP3,BCL2L1,FOXO1,ILK,BCL2,CD44,NAIP,AKT1,CDC42
hsa04910	Insulin signaling pathway	11	132	1.23	1.97	8.87e-10	9606.ENSP00000225577,9606.ENSP00000256078,9606.ENSP00000290573,9606.ENSP00000304895,9606.ENSP00000340691,9606.ENSP00000354558,9606.ENSP00000358548,9606.ENSP00000368880,9606.ENSP00000401888,9606.ENSP00000419060,9606.ENSP00000451828	RPS6KB1,KRAS,HK2,IRS1,EIF4EBP1,MTOR,NRAS,FOXO1,RAF1,BRAF,AKT1
hsa04510	Focal adhesion	13	195	1.13	1.92	2.3e-10	9606.ENSP00000222573,9606.ENSP00000261254,9606.ENSP00000269571,9606.ENSP00000361021,9606.ENSP00000376637,9606.ENSP00000379975,9606.ENSP00000381185,9606.ENSP00000401888,9606.ENSP00000419060,9606.ENSP00000451828,9606.ENSP00000469413,9606.ENSP00000497069,9606.ENSP00000497733	ITGB8,CCND2,ERBB2,PTEN,IGF1,ILK,BCL2,RAF1,BRAF,AKT1,PAK4,IGF1R,CDC42
hsa04550	Signaling pathways regulating pluripotency of stem cells	9	141	1.34	1.91	1.48e-08	9606.ENSP00000257430,9606.ENSP00000262160,9606.ENSP00000264657,9606.ENSP00000293549,9606.ENSP00000339824,9606.ENSP00000363708,9606.ENSP00000441954,9606.ENSP00000494260,9606.ENSP00000497069	APC,SMAD2,STAT3,WNT1,FGFR3,BMPR2,SMAD5,HOXA1,IGF1R
hsa05222	Small cell lung cancer	9	92	1.3	1.87	1.1e-08	9606.ENSP00000257904,9606.ENSP00000262904,9606.ENSP00000269305,9606.ENSP00000361021,9606.ENSP00000363591,9606.ENSP00000365230,9606.ENSP00000381185,9606.ENSP00000384849,9606.ENSP00000451828	CDK4,E2F3,TP53,PTEN,BAK1,BCL2L1,BCL2,CDKN1A,AKT1
hsa05210	Colorectal cancer	7	82	1.46	1.86	1.46e-07	9606.ENSP00000257430,9606.ENSP00000262160,9606.ENSP00000354558,9606.ENSP00000360266,9606.ENSP00000381185,9606.ENSP00000384849,9606.ENSP00000419060	APC,SMAD2,MTOR,JUN,BCL2,CDKN1A,BRAF
hsa01524	Platinum drug resistance	8	70	1.37	1.85	2.78e-08	9606.ENSP00000265081,9606.ENSP00000269305,9606.ENSP00000269571,9606.ENSP00000363591,9606.ENSP00000365230,9606.ENSP00000381185,9606.ENSP00000384849,9606.ENSP00000451828	MSH3,TP53,ERBB2,BAK1,BCL2L1,BCL2,CDKN1A,AKT1
hsa04152	AMPK signaling pathway	10	120	1.23	1.84	5.71e-09	9606.ENSP00000212015,9606.ENSP00000225577,9606.ENSP00000304895,9606.ENSP00000340691,9606.ENSP00000354558,9606.ENSP00000368880,9606.ENSP00000376637,9606.ENSP00000412324,9606.ENSP00000451828,9606.ENSP00000497069	SIRT1,RPS6KB1,IRS1,EIF4EBP1,MTOR,FOXO1,IGF1,PPP2R5C,AKT1,IGF1R
hsa05235	PD-L1 expression and PD-1 checkpoint pathway in cancer	7	87	1.44	1.8	2.03e-07	9606.ENSP00000226574,9606.ENSP00000260010,9606.ENSP00000264657,9606.ENSP00000354558,9606.ENSP00000360266,9606.ENSP00000361021,9606.ENSP00000437955	NFKB1,TLR2,STAT3,MTOR,JUN,PTEN,HIF1A
hsa05321	Inflammatory bowel disease	6	59	1.54	1.8	4.76e-07	9606.ENSP00000226574,9606.ENSP00000260010,9606.ENSP00000262160,9606.ENSP00000264657,9606.ENSP00000351255,9606.ENSP00000360266	NFKB1,TLR2,SMAD2,STAT3,STAT4,JUN
hsa05161	Hepatitis B	9	158	1.29	1.79	3.18e-08	9606.ENSP00000226574,9606.ENSP00000260010,9606.ENSP00000264657,9606.ENSP00000267163,9606.ENSP00000351255,9606.ENSP00000360266,9606.ENSP00000381185,9606.ENSP00000384849,9606.ENSP00000419060	NFKB1,TLR2,STAT3,RB1,STAT4,JUN,BCL2,CDKN1A,BRAF
hsa05167	Kaposi sarcoma-associated herpesvirus infection	12	187	1.12	1.78	1.97e-09	9606.ENSP00000256078,9606.ENSP00000257904,9606.ENSP00000262904,9606.ENSP00000263253,9606.ENSP00000264657,9606.ENSP00000269305,9606.ENSP00000354558,9606.ENSP00000358548,9606.ENSP00000363591,9606.ENSP00000384849,9606.ENSP00000401888,9606.ENSP00000451828	KRAS,CDK4,E2F3,EP300,STAT3,TP53,MTOR,NRAS,BAK1,CDKN1A,RAF1,AKT1
hsa05160	Hepatitis C	11	157	1.15	1.77	4.58e-09	9606.ENSP00000256078,9606.ENSP00000257904,9606.ENSP00000262904,9606.ENSP00000264657,9606.ENSP00000269305,9606.ENSP00000358548,9606.ENSP00000363591,9606.ENSP00000384849,9606.ENSP00000401888,9606.ENSP00000419060,9606.ENSP00000451828	KRAS,CDK4,E2F3,STAT3,TP53,NRAS,BAK1,CDKN1A,RAF1,BRAF,AKT1
hsa04630	JAK-STAT signaling pathway	11	158	1.15	1.77	4.77e-09	9606.ENSP00000261254,9606.ENSP00000263253,9606.ENSP00000264657,9606.ENSP00000354558,9606.ENSP00000357470,9606.ENSP00000358022,9606.ENSP00000365230,9606.ENSP00000381185,9606.ENSP00000384849,9606.ENSP00000401888,9606.ENSP00000451828	CCND2,EP300,STAT3,MTOR,IL6R,MCL1,BCL2L1,BCL2,CDKN1A,RAF1,AKT1
hsa04210	Apoptosis	10	131	1.19	1.75	1.21e-08	9606.ENSP00000256078,9606.ENSP00000269305,9606.ENSP00000358022,9606.ENSP00000358327,9606.ENSP00000358548,9606.ENSP00000363591,9606.ENSP00000365230,9606.ENSP00000381185,9606.ENSP00000401888,9606.ENSP00000451828	KRAS,TP53,MCL1,CASP7,NRAS,BAK1,BCL2L1,BCL2,RAF1,AKT1
hsa04371	Apelin signaling pathway	10	133	1.18	1.73	1.37e-08	9606.ENSP00000223095,9606.ENSP00000225577,9606.ENSP00000254958,9606.ENSP00000256078,9606.ENSP00000332973,9606.ENSP00000341551,9606.ENSP00000354558,9606.ENSP00000358548,9606.ENSP00000401888,9606.ENSP00000451828	SERPINE1,RPS6KB1,JAG1,KRAS,SMAD3,SMAD4,MTOR,NRAS,RAF1,AKT1
hsa04933	AGE-RAGE signaling pathway in diabetic complications	7	96	1.39	1.72	3.14e-07	9606.ENSP00000223095,9606.ENSP00000226574,9606.ENSP00000257904,9606.ENSP00000262160,9606.ENSP00000264657,9606.ENSP00000360266,9606.ENSP00000381185	SERPINE1,NFKB1,CDK4,SMAD2,STAT3,JUN,BCL2
hsa05216	Thyroid cancer	6	37	1.52	1.71	3.43e-07	9606.ENSP00000256078,9606.ENSP00000269305,9606.ENSP00000358548,9606.ENSP00000363591,9606.ENSP00000384849,9606.ENSP00000419060	KRAS,TP53,NRAS,BAK1,CDKN1A,BRAF
hsa05219	Bladder cancer	5	40	1.63	1.69	2.14e-06	9606.ENSP00000257904,9606.ENSP00000267163,9606.ENSP00000339824,9606.ENSP00000384849,9606.ENSP00000419060	CDK4,RB1,FGFR3,CDKN1A,BRAF
hsa04722	Neurotrophin signaling pathway	9	112	1.21	1.67	4.99e-08	9606.ENSP00000256078,9606.ENSP00000269305,9606.ENSP00000304895,9606.ENSP00000358548,9606.ENSP00000381185,9606.ENSP00000401888,9606.ENSP00000419060,9606.ENSP00000451828,9606.ENSP00000497733	KRAS,TP53,IRS1,NRAS,BCL2,RAF1,BRAF,AKT1,CDC42
hsa05145	Toxoplasmosis	7	103	1.36	1.66	4.56e-07	9606.ENSP00000226574,9606.ENSP00000260010,9606.ENSP00000264657,9606.ENSP00000360242,9606.ENSP00000365230,9606.ENSP00000381185,9606.ENSP00000496577	NFKB1,TLR2,STAT3,XIAP,BCL2L1,BCL2,SOCS1
hsa05235	PD-L1 expression and PD-1 checkpoint pathway in cancer	8	87	1.27	1.65	1.23e-07	9606.ENSP00000225577,9606.ENSP00000256078,9606.ENSP00000264657,9606.ENSP00000354558,9606.ENSP00000358548,9606.ENSP00000361021,9606.ENSP00000401888,9606.ENSP00000451828	RPS6KB1,KRAS,STAT3,MTOR,NRAS,PTEN,RAF1,AKT1
hsa04115	p53 signaling pathway	6	72	1.45	1.64	1.28e-06	9606.ENSP00000223095,9606.ENSP00000257904,9606.ENSP00000361021,9606.ENSP00000365230,9606.ENSP00000381185,9606.ENSP00000384849	SERPINE1,CDK4,PTEN,BCL2L1,BCL2,CDKN1A
hsa05218	Melanoma	6	72	1.45	1.64	1.28e-06	9606.ENSP00000257904,9606.ENSP00000267163,9606.ENSP00000361021,9606.ENSP00000384849,9606.ENSP00000419060,9606.ENSP00000497069	CDK4,RB1,PTEN,CDKN1A,BRAF,IGF1R
hsa04071	Sphingolipid signaling pathway	9	116	1.2	1.63	6.53e-08	9606.ENSP00000256078,9606.ENSP00000269305,9606.ENSP00000342793,9606.ENSP00000358548,9606.ENSP00000361021,9606.ENSP00000381185,9606.ENSP00000401888,9606.ENSP00000412324,9606.ENSP00000451828	KRAS,TP53,PLD1,NRAS,PTEN,BCL2,RAF1,PPP2R5C,AKT1
hsa04935	Growth hormone synthesis, secretion and action	9	117	1.19	1.63	6.88e-08	9606.ENSP00000256078,9606.ENSP00000263253,9606.ENSP00000264657,9606.ENSP00000304895,9606.ENSP00000354558,9606.ENSP00000358548,9606.ENSP00000376637,9606.ENSP00000401888,9606.ENSP00000451828	KRAS,EP300,STAT3,IRS1,MTOR,NRAS,IGF1,RAF1,AKT1
hsa04010	MAPK signaling pathway	14	286	1	1.62	1.76e-09	9606.ENSP00000256078,9606.ENSP00000264664,9606.ENSP00000265354,9606.ENSP00000267101,9606.ENSP00000269305,9606.ENSP00000269571,9606.ENSP00000339824,9606.ENSP00000358548,9606.ENSP00000376637,9606.ENSP00000401888,9606.ENSP00000419060,9606.ENSP00000451828,9606.ENSP00000497069,9606.ENSP00000497733	KRAS,FGF10,SRF,ERBB3,TP53,ERBB2,FGFR3,NRAS,IGF1,RAF1,BRAF,AKT1,IGF1R,CDC42
hsa05226	Gastric cancer	8	146	1.27	1.61	2.63e-07	9606.ENSP00000257430,9606.ENSP00000262160,9606.ENSP00000267163,9606.ENSP00000293549,9606.ENSP00000354558,9606.ENSP00000381185,9606.ENSP00000384849,9606.ENSP00000419060	APC,SMAD2,RB1,WNT1,MTOR,BCL2,CDKN1A,BRAF
hsa05220	Chronic myeloid leukemia	6	75	1.43	1.61	1.5e-06	9606.ENSP00000226574,9606.ENSP00000257904,9606.ENSP00000267163,9606.ENSP00000365230,9606.ENSP00000384849,9606.ENSP00000419060	NFKB1,CDK4,RB1,BCL2L1,CDKN1A,BRAF
hsa04218	Cellular senescence	8	150	1.26	1.59	3.06e-07	9606.ENSP00000223095,9606.ENSP00000226574,9606.ENSP00000257904,9606.ENSP00000262160,9606.ENSP00000267163,9606.ENSP00000354558,9606.ENSP00000361021,9606.ENSP00000384849	SERPINE1,NFKB1,CDK4,SMAD2,RB1,MTOR,PTEN,CDKN1A
hsa05169	Epstein-Barr virus infection	9	192	1.2	1.58	1.42e-07	9606.ENSP00000226574,9606.ENSP00000257904,9606.ENSP00000260010,9606.ENSP00000264657,9606.ENSP00000267163,9606.ENSP00000360266,9606.ENSP00000381185,9606.ENSP00000384849,9606.ENSP00000398632	NFKB1,CDK4,TLR2,STAT3,RB1,JUN,BCL2,CDKN1A,CD44
hsa05231	Choline metabolism in cancer	8	95	1.23	1.57	2.29e-07	9606.ENSP00000225577,9606.ENSP00000256078,9606.ENSP00000340691,9606.ENSP00000342793,9606.ENSP00000354558,9606.ENSP00000358548,9606.ENSP00000401888,9606.ENSP00000451828	RPS6KB1,KRAS,EIF4EBP1,PLD1,MTOR,NRAS,RAF1,AKT1
hsa04630	JAK-STAT signaling pathway	8	158	1.24	1.54	4.11e-07	9606.ENSP00000264657,9606.ENSP00000351255,9606.ENSP00000354558,9606.ENSP00000358022,9606.ENSP00000365230,9606.ENSP00000381185,9606.ENSP00000384849,9606.ENSP00000496577	STAT3,STAT4,MTOR,MCL1,BCL2L1,BCL2,CDKN1A,SOCS1
hsa04151	PI3K-Akt signaling pathway	12	349	1.07	1.53	1.48e-08	9606.ENSP00000226574,9606.ENSP00000257904,9606.ENSP00000260010,9606.ENSP00000339824,9606.ENSP00000354558,9606.ENSP00000358022,9606.ENSP00000361021,9606.ENSP00000365230,9606.ENSP00000381185,9606.ENSP00000384849,9606.ENSP00000412324,9606.ENSP00000497069	NFKB1,CDK4,TLR2,FGFR3,MTOR,MCL1,PTEN,BCL2L1,BCL2,CDKN1A,PPP2R5C,IGF1R
hsa05166	Human T-cell leukemia virus 1 infection	9	210	1.16	1.5	2.52e-07	9606.ENSP00000226574,9606.ENSP00000257904,9606.ENSP00000262160,9606.ENSP00000267163,9606.ENSP00000360242,9606.ENSP00000360266,9606.ENSP00000361021,9606.ENSP00000365230,9606.ENSP00000384849	NFKB1,CDK4,SMAD2,RB1,XIAP,JUN,PTEN,BCL2L1,CDKN1A
hsa04350	TGF-beta signaling pathway	6	91	1.35	1.47	3.68e-06	9606.ENSP00000262158,9606.ENSP00000262160,9606.ENSP00000329357,9606.ENSP00000363708,9606.ENSP00000382697,9606.ENSP00000441954	SMAD7,SMAD2,SP1,BMPR2,ROCK1,SMAD5
hsa04210	Apoptosis	7	131	1.26	1.46	1.69e-06	9606.ENSP00000226574,9606.ENSP00000358022,9606.ENSP00000358327,9606.ENSP00000360242,9606.ENSP00000360266,9606.ENSP00000365230,9606.ENSP00000381185	NFKB1,MCL1,CASP7,XIAP,JUN,BCL2L1,BCL2
hsa04215	Apoptosis - multiple species	4	30	1.66	1.43	2.27e-05	9606.ENSP00000358327,9606.ENSP00000360242,9606.ENSP00000365230,9606.ENSP00000381185	CASP7,XIAP,BCL2L1,BCL2
hsa05162	Measles	7	137	1.24	1.42	2.14e-06	9606.ENSP00000226574,9606.ENSP00000257904,9606.ENSP00000260010,9606.ENSP00000264657,9606.ENSP00000360266,9606.ENSP00000365230,9606.ENSP00000381185	NFKB1,CDK4,TLR2,STAT3,JUN,BCL2L1,BCL2
hsa04659	Th17 cell differentiation	6	99	1.31	1.4	5.58e-06	9606.ENSP00000226574,9606.ENSP00000262160,9606.ENSP00000264657,9606.ENSP00000354558,9606.ENSP00000360266,9606.ENSP00000437955	NFKB1,SMAD2,STAT3,MTOR,JUN,HIF1A
hsa05167	Kaposi sarcoma-associated herpesvirus infection	8	187	1.16	1.39	1.22e-06	9606.ENSP00000226574,9606.ENSP00000257904,9606.ENSP00000264657,9606.ENSP00000267163,9606.ENSP00000354558,9606.ENSP00000360266,9606.ENSP00000384849,9606.ENSP00000437955	NFKB1,CDK4,STAT3,RB1,MTOR,JUN,CDKN1A,HIF1A
hsa04730	Long-term depression	6	59	1.31	1.38	3.88e-06	9606.ENSP00000256078,9606.ENSP00000358548,9606.ENSP00000376637,9606.ENSP00000401888,9606.ENSP00000419060,9606.ENSP00000497069	KRAS,NRAS,IGF1,RAF1,BRAF,IGF1R
hsa05169	Epstein-Barr virus infection	10	192	1.02	1.36	3.19e-07	9606.ENSP00000257904,9606.ENSP00000261254,9606.ENSP00000262904,9606.ENSP00000264657,9606.ENSP00000269305,9606.ENSP00000363591,9606.ENSP00000381185,9606.ENSP00000384849,9606.ENSP00000398632,9606.ENSP00000451828	CDK4,CCND2,E2F3,STAT3,TP53,BAK1,BCL2,CDKN1A,CD44,AKT1
hsa04110	Cell cycle	8	120	1.13	1.36	1.15e-06	9606.ENSP00000257904,9606.ENSP00000261254,9606.ENSP00000262904,9606.ENSP00000263253,9606.ENSP00000269305,9606.ENSP00000332973,9606.ENSP00000341551,9606.ENSP00000384849	CDK4,CCND2,E2F3,EP300,TP53,SMAD3,SMAD4,CDKN1A
hsa05223	Non-small cell lung cancer	5	68	1.4	1.34	1.93e-05	9606.ENSP00000257904,9606.ENSP00000264657,9606.ENSP00000267163,9606.ENSP00000384849,9606.ENSP00000419060	CDK4,STAT3,RB1,CDKN1A,BRAF
hsa05230	Central carbon metabolism in cancer	5	68	1.4	1.34	1.93e-05	9606.ENSP00000290573,9606.ENSP00000339824,9606.ENSP00000354558,9606.ENSP00000361021,9606.ENSP00000437955	HK2,FGFR3,MTOR,PTEN,HIF1A
hsa04934	Cushing syndrome	7	153	1.19	1.33	3.87e-06	9606.ENSP00000257430,9606.ENSP00000257904,9606.ENSP00000267163,9606.ENSP00000293549,9606.ENSP00000329357,9606.ENSP00000384849,9606.ENSP00000419060	APC,CDK4,RB1,WNT1,SP1,CDKN1A,BRAF
hsa05170	Human immunodeficiency virus 1 infection	10	203	1	1.31	5.08e-07	9606.ENSP00000225577,9606.ENSP00000256078,9606.ENSP00000354558,9606.ENSP00000358548,9606.ENSP00000363591,9606.ENSP00000365230,9606.ENSP00000381185,9606.ENSP00000401888,9606.ENSP00000451828,9606.ENSP00000469413	RPS6KB1,KRAS,MTOR,NRAS,BAK1,BCL2L1,BCL2,RAF1,AKT1,PAK4
hsa05165	Human papillomavirus infection	10	324	1.02	1.28	5.47e-07	9606.ENSP00000226574,9606.ENSP00000254958,9606.ENSP00000257430,9606.ENSP00000257904,9606.ENSP00000267163,9606.ENSP00000293549,9606.ENSP00000354558,9606.ENSP00000361021,9606.ENSP00000384849,9606.ENSP00000412324	NFKB1,JAG1,APC,CDK4,RB1,WNT1,MTOR,PTEN,CDKN1A,PPP2R5C
hsa04810	Regulation of actin cytoskeleton	10	209	0.99	1.28	6.48e-07	9606.ENSP00000222573,9606.ENSP00000256078,9606.ENSP00000264664,9606.ENSP00000286827,9606.ENSP00000339824,9606.ENSP00000358548,9606.ENSP00000401888,9606.ENSP00000419060,9606.ENSP00000469413,9606.ENSP00000497733	ITGB8,KRAS,FGF10,TIAM1,FGFR3,NRAS,RAF1,BRAF,PAK4,CDC42
hsa04917	Prolactin signaling pathway	6	68	1.25	1.28	7.93e-06	9606.ENSP00000256078,9606.ENSP00000261254,9606.ENSP00000264657,9606.ENSP00000358548,9606.ENSP00000401888,9606.ENSP00000451828	KRAS,CCND2,STAT3,NRAS,RAF1,AKT1
hsa05163	Human cytomegalovirus infection	8	217	1.1	1.27	2.9e-06	9606.ENSP00000226574,9606.ENSP00000257904,9606.ENSP00000264657,9606.ENSP00000267163,9606.ENSP00000329357,9606.ENSP00000354558,9606.ENSP00000382697,9606.ENSP00000384849	NFKB1,CDK4,STAT3,RB1,SP1,MTOR,ROCK1,CDKN1A
hsa05131	Shigellosis	8	218	1.1	1.27	2.91e-06	9606.ENSP00000226574,9606.ENSP00000290573,9606.ENSP00000354558,9606.ENSP00000360266,9606.ENSP00000365230,9606.ENSP00000381185,9606.ENSP00000382697,9606.ENSP00000398632	NFKB1,HK2,MTOR,JUN,BCL2L1,BCL2,ROCK1,CD44
hsa04660	T cell receptor signaling pathway	7	100	1.15	1.27	4.71e-06	9606.ENSP00000256078,9606.ENSP00000257904,9606.ENSP00000358548,9606.ENSP00000401888,9606.ENSP00000451828,9606.ENSP00000469413,9606.ENSP00000497733	KRAS,CDK4,NRAS,RAF1,AKT1,PAK4,CDC42
hsa05162	Measles	8	137	1.07	1.25	2.9e-06	9606.ENSP00000257904,9606.ENSP00000261254,9606.ENSP00000264657,9606.ENSP00000269305,9606.ENSP00000363591,9606.ENSP00000365230,9606.ENSP00000381185,9606.ENSP00000451828	CDK4,CCND2,STAT3,TP53,BAK1,BCL2L1,BCL2,AKT1
hsa05202	Transcriptional misregulation in cancer	7	171	1.14	1.24	7.53e-06	9606.ENSP00000226574,9606.ENSP00000329357,9606.ENSP00000354487,9606.ENSP00000365230,9606.ENSP00000384849,9606.ENSP00000437621,9606.ENSP00000497069	NFKB1,SP1,ZEB1,BCL2L1,CDKN1A,HMGA2,IGF1R
hsa04931	Insulin resistance	7	106	1.13	1.23	6.61e-06	9606.ENSP00000225577,9606.ENSP00000264657,9606.ENSP00000304895,9606.ENSP00000354558,9606.ENSP00000361021,9606.ENSP00000368880,9606.ENSP00000451828	RPS6KB1,STAT3,IRS1,MTOR,PTEN,FOXO1,AKT1
hsa04140	Autophagy - animal	6	131	1.19	1.19	2.29e-05	9606.ENSP00000354558,9606.ENSP00000361021,9606.ENSP00000365230,9606.ENSP00000381185,9606.ENSP00000437955,9606.ENSP00000497069	MTOR,PTEN,BCL2L1,BCL2,HIF1A,IGF1R
hsa04510	Focal adhesion	7	195	1.09	1.14	1.71e-05	9606.ENSP00000360242,9606.ENSP00000360266,9606.ENSP00000361021,9606.ENSP00000381185,9606.ENSP00000382697,9606.ENSP00000419060,9606.ENSP00000497069	XIAP,JUN,PTEN,BCL2,ROCK1,BRAF,IGF1R
hsa04215	Apoptosis - multiple species	4	30	1.43	1.11	8.82e-05	9606.ENSP00000358327,9606.ENSP00000363591,9606.ENSP00000365230,9606.ENSP00000381185	CASP7,BAK1,BCL2L1,BCL2
hsa05132	Salmonella infection	9	209	0.94	1.1	6.07e-06	9606.ENSP00000298316,9606.ENSP00000358327,9606.ENSP00000358994,9606.ENSP00000363591,9606.ENSP00000381185,9606.ENSP00000401888,9606.ENSP00000428657,9606.ENSP00000451828,9606.ENSP00000497733	ARF6,CASP7,MYO6,BAK1,BCL2,RAF1,NAIP,AKT1,CDC42
hsa04064	NF-kappa B signaling pathway	5	101	1.23	1.08	0.0001	9606.ENSP00000226574,9606.ENSP00000360242,9606.ENSP00000365230,9606.ENSP00000381185,9606.ENSP00000392025	NFKB1,XIAP,BCL2L1,BCL2,CYLD
hsa04350	TGF-beta signaling pathway	6	91	1.13	1.08	3.66e-05	9606.ENSP00000225577,9606.ENSP00000263253,9606.ENSP00000332973,9606.ENSP00000341551,9606.ENSP00000363708,9606.ENSP00000441954	RPS6KB1,EP300,SMAD3,SMAD4,BMPR2,SMAD5
hsa04390	Hippo signaling pathway	6	154	1.12	1.07	5.48e-05	9606.ENSP00000223095,9606.ENSP00000257430,9606.ENSP00000262158,9606.ENSP00000262160,9606.ENSP00000293549,9606.ENSP00000363708	SERPINE1,APC,SMAD7,SMAD2,WNT1,BMPR2
hsa05213	Endometrial cancer	4	58	1.37	1.07	0.00022	9606.ENSP00000257430,9606.ENSP00000361021,9606.ENSP00000384849,9606.ENSP00000419060	APC,PTEN,CDKN1A,BRAF
hsa05160	Hepatitis C	6	157	1.11	1.06	5.96e-05	9606.ENSP00000226574,9606.ENSP00000257904,9606.ENSP00000264657,9606.ENSP00000267163,9606.ENSP00000384849,9606.ENSP00000419060	NFKB1,CDK4,STAT3,RB1,CDKN1A,BRAF
hsa05217	Basal cell carcinoma	5	63	1.21	1.04	8.41e-05	9606.ENSP00000269305,9606.ENSP00000293549,9606.ENSP00000358698,9606.ENSP00000363591,9606.ENSP00000384849	TP53,WNT1,WNT2B,BAK1,CDKN1A
hsa04137	Mitophagy - animal	5	64	1.2	1.04	8.82e-05	9606.ENSP00000256078,9606.ENSP00000269305,9606.ENSP00000357625,9606.ENSP00000358548,9606.ENSP00000365230	KRAS,TP53,BNIP3,NRAS,BCL2L1
hsa04137	Mitophagy - animal	4	64	1.33	1.03	0.00028	9606.ENSP00000329357,9606.ENSP00000360266,9606.ENSP00000365230,9606.ENSP00000437955	SP1,JUN,BCL2L1,HIF1A
hsa05211	Renal cell carcinoma	4	65	1.32	1.02	0.0003	9606.ENSP00000360266,9606.ENSP00000384849,9606.ENSP00000419060,9606.ENSP00000437955	JUN,CDKN1A,BRAF,HIF1A
hsa04062	Chemokine signaling pathway	8	186	0.94	1.01	2.33e-05	9606.ENSP00000256078,9606.ENSP00000264657,9606.ENSP00000286827,9606.ENSP00000358548,9606.ENSP00000401888,9606.ENSP00000419060,9606.ENSP00000451828,9606.ENSP00000497733	KRAS,STAT3,TIAM1,NRAS,RAF1,BRAF,AKT1,CDC42
hsa05221	Acute myeloid leukemia	4	67	1.31	1	0.00033	9606.ENSP00000226574,9606.ENSP00000264657,9606.ENSP00000354558,9606.ENSP00000419060	NFKB1,STAT3,MTOR,BRAF
hsa04928	Parathyroid hormone synthesis, secretion and action	6	104	1.07	1	6.89e-05	9606.ENSP00000342793,9606.ENSP00000360493,9606.ENSP00000381185,9606.ENSP00000384849,9606.ENSP00000401888,9606.ENSP00000419060	PLD1,RUNX2,BCL2,CDKN1A,RAF1,BRAF
hsa04071	Sphingolipid signaling pathway	5	116	1.17	0.99	0.00019	9606.ENSP00000226574,9606.ENSP00000361021,9606.ENSP00000381185,9606.ENSP00000382697,9606.ENSP00000412324	NFKB1,PTEN,BCL2,ROCK1,PPP2R5C
hsa01524	Platinum drug resistance	4	70	1.29	0.98	0.00038	9606.ENSP00000360242,9606.ENSP00000365230,9606.ENSP00000381185,9606.ENSP00000384849	XIAP,BCL2L1,BCL2,CDKN1A
hsa05010	Alzheimer disease	11	354	0.8	0.97	8.11e-06	9606.ENSP00000256078,9606.ENSP00000293549,9606.ENSP00000304895,9606.ENSP00000309968,9606.ENSP00000354558,9606.ENSP00000358327,9606.ENSP00000358548,9606.ENSP00000358698,9606.ENSP00000401888,9606.ENSP00000419060,9606.ENSP00000451828	KRAS,WNT1,IRS1,ADAM17,MTOR,CASP7,NRAS,WNT2B,RAF1,BRAF,AKT1
hsa05203	Viral carcinogenesis	6	183	1.05	0.96	0.00013	9606.ENSP00000226574,9606.ENSP00000257904,9606.ENSP00000264657,9606.ENSP00000267163,9606.ENSP00000360266,9606.ENSP00000384849	NFKB1,CDK4,STAT3,RB1,JUN,CDKN1A
hsa04310	Wnt signaling pathway	7	154	0.97	0.96	6.03e-05	9606.ENSP00000261254,9606.ENSP00000263253,9606.ENSP00000269305,9606.ENSP00000293549,9606.ENSP00000332973,9606.ENSP00000341551,9606.ENSP00000358698	CCND2,EP300,TP53,WNT1,SMAD3,SMAD4,WNT2B
hsa04390	Hippo signaling pathway	7	154	0.97	0.96	6.03e-05	9606.ENSP00000223095,9606.ENSP00000261254,9606.ENSP00000293549,9606.ENSP00000332973,9606.ENSP00000341551,9606.ENSP00000358698,9606.ENSP00000363708	SERPINE1,CCND2,WNT1,SMAD3,SMAD4,WNT2B,BMPR2
hsa04068	FoxO signaling pathway	5	126	1.13	0.95	0.00026	9606.ENSP00000264657,9606.ENSP00000361021,9606.ENSP00000384849,9606.ENSP00000419060,9606.ENSP00000497069	STAT3,PTEN,CDKN1A,BRAF,IGF1R
hsa05418	Fluid shear stress and atherosclerosis	5	129	1.12	0.94	0.00028	9606.ENSP00000226574,9606.ENSP00000360266,9606.ENSP00000363708,9606.ENSP00000377245,9606.ENSP00000381185	NFKB1,JUN,BMPR2,KEAP1,BCL2
hsa04930	Type II diabetes mellitus	4	45	1.26	0.92	0.00036	9606.ENSP00000290573,9606.ENSP00000304895,9606.ENSP00000320171,9606.ENSP00000354558	HK2,IRS1,PKM,MTOR
hsa04012	ErbB signaling pathway	4	81	1.22	0.91	0.00061	9606.ENSP00000354558,9606.ENSP00000360266,9606.ENSP00000384849,9606.ENSP00000419060	MTOR,JUN,CDKN1A,BRAF
hsa05170	Human immunodeficiency virus 1 infection	6	203	1	0.89	0.00022	9606.ENSP00000226574,9606.ENSP00000260010,9606.ENSP00000354558,9606.ENSP00000360266,9606.ENSP00000365230,9606.ENSP00000381185	NFKB1,TLR2,MTOR,JUN,BCL2L1,BCL2
hsa05132	Salmonella infection	6	209	0.99	0.87	0.00025	9606.ENSP00000226574,9606.ENSP00000260010,9606.ENSP00000358327,9606.ENSP00000358994,9606.ENSP00000360266,9606.ENSP00000381185	NFKB1,TLR2,CASP7,MYO6,JUN,BCL2
hsa04150	mTOR signaling pathway	5	150	1.05	0.85	0.0005	9606.ENSP00000293549,9606.ENSP00000354558,9606.ENSP00000361021,9606.ENSP00000419060,9606.ENSP00000497069	WNT1,MTOR,PTEN,BRAF,IGF1R
hsa04915	Estrogen signaling pathway	6	133	0.96	0.85	0.00024	9606.ENSP00000256078,9606.ENSP00000358548,9606.ENSP00000381185,9606.ENSP00000401888,9606.ENSP00000444810,9606.ENSP00000451828	KRAS,NRAS,BCL2,RAF1,FKBP5,AKT1
hsa04330	Notch signaling pathway	4	52	1.19	0.85	0.00059	9606.ENSP00000254958,9606.ENSP00000263253,9606.ENSP00000309968,9606.ENSP00000498587	JAG1,EP300,ADAM17,NOTCH1
hsa04930	Type II diabetes mellitus	3	45	1.35	0.83	0.0018	9606.ENSP00000290573,9606.ENSP00000354558,9606.ENSP00000496577	HK2,MTOR,SOCS1
hsa05231	Choline metabolism in cancer	4	95	1.16	0.82	0.0011	9606.ENSP00000329357,9606.ENSP00000354558,9606.ENSP00000360266,9606.ENSP00000437955	SP1,MTOR,JUN,HIF1A
hsa04659	Th17 cell differentiation	5	99	1.01	0.8	0.00058	9606.ENSP00000264657,9606.ENSP00000332973,9606.ENSP00000341551,9606.ENSP00000354558,9606.ENSP00000357470	STAT3,SMAD3,SMAD4,MTOR,IL6R
hsa04928	Parathyroid hormone synthesis, secretion and action	4	104	1.12	0.79	0.0014	9606.ENSP00000329357,9606.ENSP00000381185,9606.ENSP00000384849,9606.ENSP00000419060	SP1,BCL2,CDKN1A,BRAF
hsa04625	C-type lectin receptor signaling pathway	5	101	1	0.79	0.00062	9606.ENSP00000256078,9606.ENSP00000358548,9606.ENSP00000392025,9606.ENSP00000401888,9606.ENSP00000451828	KRAS,NRAS,CYLD,RAF1,AKT1
hsa04931	Insulin resistance	4	106	1.11	0.78	0.0015	9606.ENSP00000226574,9606.ENSP00000264657,9606.ENSP00000354558,9606.ENSP00000361021	NFKB1,STAT3,MTOR,PTEN
hsa04621	NOD-like receptor signaling pathway	5	173	0.99	0.77	0.00092	9606.ENSP00000226574,9606.ENSP00000360242,9606.ENSP00000360266,9606.ENSP00000365230,9606.ENSP00000381185	NFKB1,XIAP,JUN,BCL2L1,BCL2
hsa04024	cAMP signaling pathway	7	207	0.84	0.77	0.00034	9606.ENSP00000245479,9606.ENSP00000263253,9606.ENSP00000286827,9606.ENSP00000342793,9606.ENSP00000401888,9606.ENSP00000419060,9606.ENSP00000451828	SOX9,EP300,TIAM1,PLD1,RAF1,BRAF,AKT1
hsa04934	Cushing syndrome	6	153	0.9	0.77	0.00049	9606.ENSP00000257904,9606.ENSP00000262904,9606.ENSP00000293549,9606.ENSP00000358698,9606.ENSP00000384849,9606.ENSP00000419060	CDK4,E2F3,WNT1,WNT2B,CDKN1A,BRAF
hsa04668	TNF signaling pathway	4	111	1.09	0.75	0.0018	9606.ENSP00000226574,9606.ENSP00000254958,9606.ENSP00000358327,9606.ENSP00000360266	NFKB1,JAG1,CASP7,JUN
hsa04722	Neurotrophin signaling pathway	4	112	1.08	0.75	0.0018	9606.ENSP00000226574,9606.ENSP00000360266,9606.ENSP00000381185,9606.ENSP00000419060	NFKB1,JUN,BCL2,BRAF
hsa05134	Legionellosis	3	55	1.27	0.75	0.003	9606.ENSP00000226574,9606.ENSP00000260010,9606.ENSP00000358327	NFKB1,TLR2,CASP7
hsa05130	Pathogenic Escherichia coli infection	5	187	0.96	0.73	0.0013	9606.ENSP00000226574,9606.ENSP00000358327,9606.ENSP00000358994,9606.ENSP00000360266,9606.ENSP00000382697	NFKB1,CASP7,MYO6,JUN,ROCK1
hsa04920	Adipocytokine signaling pathway	4	68	1.08	0.73	0.0015	9606.ENSP00000264657,9606.ENSP00000304895,9606.ENSP00000354558,9606.ENSP00000451828	STAT3,IRS1,MTOR,AKT1
hsa04110	Cell cycle	4	120	1.05	0.72	0.0023	9606.ENSP00000257904,9606.ENSP00000262160,9606.ENSP00000267163,9606.ENSP00000384849	CDK4,SMAD2,RB1,CDKN1A
hsa05217	Basal cell carcinoma	3	63	1.21	0.7	0.0041	9606.ENSP00000257430,9606.ENSP00000293549,9606.ENSP00000384849	APC,WNT1,CDKN1A
hsa04910	Insulin signaling pathway	4	132	1.01	0.68	0.003	9606.ENSP00000290573,9606.ENSP00000354558,9606.ENSP00000419060,9606.ENSP00000496577	HK2,MTOR,BRAF,SOCS1
hsa04371	Apelin signaling pathway	4	133	1.01	0.67	0.0031	9606.ENSP00000223095,9606.ENSP00000254958,9606.ENSP00000262160,9606.ENSP00000354558	SERPINE1,JAG1,SMAD2,MTOR
hsa04915	Estrogen signaling pathway	4	133	1.01	0.67	0.0031	9606.ENSP00000329357,9606.ENSP00000360266,9606.ENSP00000381185,9606.ENSP00000444810	SP1,JUN,BCL2,FKBP5
hsa04917	Prolactin signaling pathway	3	68	1.18	0.67	0.005	9606.ENSP00000226574,9606.ENSP00000264657,9606.ENSP00000496577	NFKB1,STAT3,SOCS1
hsa04920	Adipocytokine signaling pathway	3	68	1.18	0.67	0.005	9606.ENSP00000226574,9606.ENSP00000264657,9606.ENSP00000354558	NFKB1,STAT3,MTOR
hsa05130	Pathogenic Escherichia coli infection	6	187	0.81	0.66	0.0013	9606.ENSP00000298316,9606.ENSP00000358327,9606.ENSP00000358994,9606.ENSP00000363591,9606.ENSP00000428657,9606.ENSP00000497733	ARF6,CASP7,MYO6,BAK1,NAIP,CDC42
hsa04932	Non-alcoholic fatty liver disease	5	146	0.84	0.61	0.0029	9606.ENSP00000304895,9606.ENSP00000357470,9606.ENSP00000358327,9606.ENSP00000451828,9606.ENSP00000497733	IRS1,IL6R,CASP7,AKT1,CDC42
hsa05010	Alzheimer disease	6	354	0.76	0.58	0.0029	9606.ENSP00000226574,9606.ENSP00000257430,9606.ENSP00000293549,9606.ENSP00000354558,9606.ENSP00000358327,9606.ENSP00000419060	NFKB1,APC,WNT1,MTOR,CASP7,BRAF
hsa04211	Longevity regulating pathway	3	87	1.07	0.58	0.0093	9606.ENSP00000226574,9606.ENSP00000354558,9606.ENSP00000497069	NFKB1,MTOR,IGF1R
hsa05145	Toxoplasmosis	4	103	0.9	0.56	0.006	9606.ENSP00000264657,9606.ENSP00000365230,9606.ENSP00000381185,9606.ENSP00000451828	STAT3,BCL2L1,BCL2,AKT1
hsa05152	Tuberculosis	5	165	0.79	0.55	0.0048	9606.ENSP00000263253,9606.ENSP00000300589,9606.ENSP00000381185,9606.ENSP00000401888,9606.ENSP00000451828	EP300,NOD2,BCL2,RAF1,AKT1
hsa05134	Legionellosis	3	55	1.04	0.55	0.0088	9606.ENSP00000357625,9606.ENSP00000358327,9606.ENSP00000428657	BNIP3,CASP7,NAIP
hsa04010	MAPK signaling pathway	5	286	0.77	0.53	0.0065	9606.ENSP00000226574,9606.ENSP00000339824,9606.ENSP00000360266,9606.ENSP00000419060,9606.ENSP00000497069	NFKB1,FGFR3,JUN,BRAF,IGF1R
hsa04062	Chemokine signaling pathway	4	186	0.86	0.53	0.0093	9606.ENSP00000226574,9606.ENSP00000264657,9606.ENSP00000382697,9606.ENSP00000419060	NFKB1,STAT3,ROCK1,BRAF
hsa04625	C-type lectin receptor signaling pathway	3	101	1	0.53	0.0132	9606.ENSP00000226574,9606.ENSP00000360266,9606.ENSP00000392025	NFKB1,JUN,CYLD
hsa04660	T cell receptor signaling pathway	3	100	1.01	0.53	0.0132	9606.ENSP00000226574,9606.ENSP00000257904,9606.ENSP00000360266	NFKB1,CDK4,JUN
hsa05216	Thyroid cancer	2	37	1.26	0.53	0.0205	9606.ENSP00000384849,9606.ENSP00000419060	CDKN1A,BRAF
hsa04144	Endocytosis	6	241	0.7	0.53	0.0044	9606.ENSP00000298316,9606.ENSP00000332973,9606.ENSP00000339824,9606.ENSP00000342793,9606.ENSP00000497069,9606.ENSP00000497733	ARF6,SMAD3,FGFR3,PLD1,IGF1R,CDC42
hsa04668	TNF signaling pathway	4	111	0.86	0.53	0.0076	9606.ENSP00000254958,9606.ENSP00000300589,9606.ENSP00000358327,9606.ENSP00000451828	JAG1,NOD2,CASP7,AKT1
hsa05321	Inflammatory bowel disease	3	59	1.01	0.53	0.0104	9606.ENSP00000264657,9606.ENSP00000300589,9606.ENSP00000332973	STAT3,NOD2,SMAD3
hsa04024	cAMP signaling pathway	4	207	0.82	0.49	0.0132	9606.ENSP00000226574,9606.ENSP00000360266,9606.ENSP00000382697,9606.ENSP00000419060	NFKB1,JUN,ROCK1,BRAF
hsa04810	Regulation of actin cytoskeleton	4	209	0.81	0.49	0.0132	9606.ENSP00000257430,9606.ENSP00000339824,9606.ENSP00000382697,9606.ENSP00000419060	APC,FGFR3,ROCK1,BRAF
hsa04935	Growth hormone synthesis, secretion and action	3	117	0.94	0.48	0.0191	9606.ENSP00000264657,9606.ENSP00000354558,9606.ENSP00000496577	STAT3,MTOR,SOCS1
hsa04152	AMPK signaling pathway	3	120	0.93	0.48	0.0202	9606.ENSP00000354558,9606.ENSP00000412324,9606.ENSP00000497069	MTOR,PPP2R5C,IGF1R
hsa04926	Relaxin signaling pathway	4	126	0.81	0.48	0.0113	9606.ENSP00000256078,9606.ENSP00000358548,9606.ENSP00000401888,9606.ENSP00000451828	KRAS,NRAS,RAF1,AKT1
hsa05418	Fluid shear stress and atherosclerosis	4	129	0.8	0.47	0.0122	9606.ENSP00000269305,9606.ENSP00000363708,9606.ENSP00000381185,9606.ENSP00000451828	TP53,BMPR2,BCL2,AKT1
hsa04014	Ras signaling pathway	4	225	0.78	0.46	0.0167	9606.ENSP00000226574,9606.ENSP00000339824,9606.ENSP00000365230,9606.ENSP00000497069	NFKB1,FGFR3,BCL2L1,IGF1R
hsa04926	Relaxin signaling pathway	3	126	0.91	0.46	0.0221	9606.ENSP00000226574,9606.ENSP00000262160,9606.ENSP00000360266	NFKB1,SMAD2,JUN
hsa04330	Notch signaling pathway	2	52	1.12	0.44	0.0355	9606.ENSP00000244769,9606.ENSP00000254958	ATXN1,JAG1
hsa04144	Endocytosis	4	241	0.75	0.43	0.0205	9606.ENSP00000262160,9606.ENSP00000313391,9606.ENSP00000339824,9606.ENSP00000497069	SMAD2,DAB2,FGFR3,IGF1R
hsa04921	Oxytocin signaling pathway	4	147	0.74	0.43	0.0189	9606.ENSP00000256078,9606.ENSP00000358548,9606.ENSP00000384849,9606.ENSP00000401888	KRAS,NRAS,CDKN1A,RAF1
hsa04730	Long-term depression	2	59	1.06	0.42	0.0428	9606.ENSP00000419060,9606.ENSP00000497069	BRAF,IGF1R
hsa04932	Non-alcoholic fatty liver disease	3	146	0.84	0.41	0.0319	9606.ENSP00000226574,9606.ENSP00000358327,9606.ENSP00000360266	NFKB1,CASP7,JUN
hsa04921	Oxytocin signaling pathway	3	147	0.84	0.41	0.0321	9606.ENSP00000360266,9606.ENSP00000382697,9606.ENSP00000384849	JUN,ROCK1,CDKN1A
hsa04213	Longevity regulating pathway - multiple species	2	61	1.05	0.41	0.0451	9606.ENSP00000354558,9606.ENSP00000497069	MTOR,IGF1R
hsa04310	Wnt signaling pathway	3	154	0.82	0.4	0.0355	9606.ENSP00000257430,9606.ENSP00000293549,9606.ENSP00000360266	APC,WNT1,JUN
hsa04530	Tight junction	4	157	0.71	0.4	0.0234	9606.ENSP00000257904,9606.ENSP00000269571,9606.ENSP00000286827,9606.ENSP00000497733	CDK4,ERBB2,TIAM1,CDC42
hsa04530	Tight junction	3	157	0.81	0.39	0.0368	9606.ENSP00000257904,9606.ENSP00000360266,9606.ENSP00000382697	CDK4,JUN,ROCK1
hsa05152	Tuberculosis	3	165	0.79	0.38	0.0416	9606.ENSP00000226574,9606.ENSP00000260010,9606.ENSP00000381185	NFKB1,TLR2,BCL2
hsa04621	NOD-like receptor signaling pathway	4	173	0.67	0.37	0.0312	9606.ENSP00000300589,9606.ENSP00000365230,9606.ENSP00000381185,9606.ENSP00000428657	NOD2,BCL2L1,BCL2,NAIP
hsa04064	NF-kappa B signaling pathway	3	101	0.78	0.36	0.0397	9606.ENSP00000365230,9606.ENSP00000381185,9606.ENSP00000392025	BCL2L1,BCL2,CYLD
hsa05168	Herpes simplex virus 1 infection	7	478	0.47	0.34	0.0277	9606.ENSP00000269305,9606.ENSP00000340691,9606.ENSP00000354558,9606.ENSP00000363591,9606.ENSP00000365230,9606.ENSP00000381185,9606.ENSP00000451828	TP53,EIF4EBP1,MTOR,BAK1,BCL2L1,BCL2,AKT1
hsa05168	Herpes simplex virus 1 infection	5	478	0.55	0.33	0.0421	9606.ENSP00000226574,9606.ENSP00000260010,9606.ENSP00000354558,9606.ENSP00000365230,9606.ENSP00000381185	NFKB1,TLR2,MTOR,BCL2L1,BCL2
b
#term ID	term description	observed gene count	background gene count	strength	signal	false discovery rate	matching proteins in your network (IDs)	matching proteins in your network (labels)
hsa05142	Chagas disease	5	97	1.24	1.11	8.76e-05	9606.ENSP00000223095,9606.ENSP00000226574,9606.ENSP00000260010,9606.ENSP00000262160,9606.ENSP00000360266	SERPINE1,NFKB1,TLR2,SMAD2,JUN
hsa04217	Necroptosis	5	147	1.06	0.86	0.00047	9606.ENSP00000264657,9606.ENSP00000351255,9606.ENSP00000360242,9606.ENSP00000381185,9606.ENSP00000392025	STAT3,STAT4,XIAP,BCL2,CYLD
hsa04658	Th1 and Th2 cell differentiation	4	85	1.2	0.88	0.00072	9606.ENSP00000226574,9606.ENSP00000254958,9606.ENSP00000351255,9606.ENSP00000360266	NFKB1,JAG1,STAT4,JUN
hsa04380	Osteoclast differentiation	4	120	1.05	0.72	0.0023	9606.ENSP00000226574,9606.ENSP00000360266,9606.ENSP00000392025,9606.ENSP00000496577	NFKB1,JUN,CYLD,SOCS1
hsa05140	Leishmaniasis	3	69	1.17	0.67	0.0051	9606.ENSP00000226574,9606.ENSP00000260010,9606.ENSP00000360266	NFKB1,TLR2,JUN
hsa05133	Pertussis	3	73	1.14	0.65	0.0059	9606.ENSP00000226574,9606.ENSP00000358327,9606.ENSP00000360266	NFKB1,CASP7,JUN
hsa04620	Toll-like receptor signaling pathway	3	100	1.01	0.53	0.0132	9606.ENSP00000226574,9606.ENSP00000260010,9606.ENSP00000360266	NFKB1,TLR2,JUN
hsa05135	Yersinia infection	3	124	0.91	0.47	0.0214	9606.ENSP00000226574,9606.ENSP00000360266,9606.ENSP00000382697	NFKB1,JUN,ROCK1
hsa04120	Ubiquitin mediated proteolysis	3	134	0.88	0.44	0.0259	9606.ENSP00000360242,9606.ENSP00000377245,9606.ENSP00000496577	XIAP,KEAP1,SOCS1
hsa05017	Spinocerebellar ataxia	3	135	0.88	0.44	0.0261	9606.ENSP00000244769,9606.ENSP00000329357,9606.ENSP00000354558	ATXN1,SP1,MTOR
hsa05030	Cocaine addiction	2	49	1.14	0.46	0.0321	9606.ENSP00000226574,9606.ENSP00000360266	NFKB1,JUN
c
#term ID	term description	observed gene count	background gene count	strength	signal	false discovery rate	matching proteins in your network (IDs)	matching proteins in your network (labels)
hsa04015	Rap1 signaling pathway	12	201	1.08	1.69	4.21e-09	9606.ENSP00000256078,9606.ENSP00000264664,9606.ENSP00000286827,9606.ENSP00000339824,9606.ENSP00000358548,9606.ENSP00000376637,9606.ENSP00000382004,9606.ENSP00000401888,9606.ENSP00000419060,9606.ENSP00000451828,9606.ENSP00000497069,9606.ENSP00000497733	KRAS,FGF10,TIAM1,FGFR3,NRAS,IGF1,CTNND1,RAF1,BRAF,AKT1,IGF1R,CDC42
hsa04520	Adherens junction	8	69	1.37	1.86	2.55e-08	9606.ENSP00000263253,9606.ENSP00000269571,9606.ENSP00000332973,9606.ENSP00000341551,9606.ENSP00000382004,9606.ENSP00000462468,9606.ENSP00000497069,9606.ENSP00000497733	EP300,ERBB2,SMAD3,SMAD4,CTNND1,YES1,IGF1R,CDC42
hsa04919	Thyroid hormone signaling pathway	9	120	1.18	1.6	8.31e-08	9606.ENSP00000256078,9606.ENSP00000263253,9606.ENSP00000269305,9606.ENSP00000354558,9606.ENSP00000358548,9606.ENSP00000368880,9606.ENSP00000401888,9606.ENSP00000451828,9606.ENSP00000498587	KRAS,EP300,TP53,MTOR,NRAS,FOXO1,RAF1,AKT1,NOTCH1
hsa04360	Axon guidance	9	176	1.02	1.25	1.63e-06	9606.ENSP00000256078,9606.ENSP00000347198,9606.ENSP00000358548,9606.ENSP00000363708,9606.ENSP00000379975,9606.ENSP00000401888,9606.ENSP00000417335,9606.ENSP00000469413,9606.ENSP00000497733	KRAS,SRGAP1,NRAS,BMPR2,ILK,RAF1,ROBO2,PAK4,CDC42
hsa04666	Fc gamma R-mediated phagocytosis	6	90	1.13	1.09	3.49e-05	9606.ENSP00000225577,9606.ENSP00000298316,9606.ENSP00000342793,9606.ENSP00000401888,9606.ENSP00000451828,9606.ENSP00000497733	RPS6KB1,ARF6,PLD1,RAF1,AKT1,CDC42
hsa04914	Progesterone-mediated oocyte maturation	6	95	1.11	1.06	4.56e-05	9606.ENSP00000256078,9606.ENSP00000376637,9606.ENSP00000401888,9606.ENSP00000419060,9606.ENSP00000451828,9606.ENSP00000497069	KRAS,IGF1,RAF1,BRAF,AKT1,IGF1R
hsa04916	Melanogenesis	6	95	1.11	1.06	4.56e-05	9606.ENSP00000256078,9606.ENSP00000263253,9606.ENSP00000293549,9606.ENSP00000358548,9606.ENSP00000358698,9606.ENSP00000401888	KRAS,EP300,WNT1,NRAS,WNT2B,RAF1
hsa04072	Phospholipase D signaling pathway	7	147	0.99	0.99	4.63e-05	9606.ENSP00000256078,9606.ENSP00000298316,9606.ENSP00000342793,9606.ENSP00000354558,9606.ENSP00000358548,9606.ENSP00000401888,9606.ENSP00000451828	KRAS,ARF6,PLD1,MTOR,NRAS,RAF1,AKT1
hsa04370	VEGF signaling pathway	5	56	1.26	1.11	5.18e-05	9606.ENSP00000256078,9606.ENSP00000358548,9606.ENSP00000401888,9606.ENSP00000451828,9606.ENSP00000497733	KRAS,NRAS,RAF1,AKT1,CDC42
hsa04720	Long-term potentiation	5	63	1.21	1.04	8.41e-05	9606.ENSP00000256078,9606.ENSP00000263253,9606.ENSP00000358548,9606.ENSP00000401888,9606.ENSP00000419060	KRAS,EP300,NRAS,RAF1,BRAF
hsa04912	GnRH signaling pathway	5	87	1.07	0.86	0.00034	9606.ENSP00000256078,9606.ENSP00000342793,9606.ENSP00000358548,9606.ENSP00000401888,9606.ENSP00000497733	KRAS,PLD1,NRAS,RAF1,CDC42
hsa04922	Glucagon signaling pathway	5	100	1.01	0.79	0.0006	9606.ENSP00000212015,9606.ENSP00000263253,9606.ENSP00000320171,9606.ENSP00000368880,9606.ENSP00000451828	SIRT1,EP300,PKM,FOXO1,AKT1
hsa04929	GnRH secretion	4	63	1.11	0.77	0.0011	9606.ENSP00000256078,9606.ENSP00000358548,9606.ENSP00000401888,9606.ENSP00000451828	KRAS,NRAS,RAF1,AKT1
hsa04664	Fc epsilon RI signaling pathway	4	65	1.1	0.75	0.0013	9606.ENSP00000256078,9606.ENSP00000358548,9606.ENSP00000401888,9606.ENSP00000451828	KRAS,NRAS,RAF1,AKT1
hsa04662	B cell receptor signaling pathway	4	78	1.02	0.67	0.0024	9606.ENSP00000256078,9606.ENSP00000358548,9606.ENSP00000401888,9606.ENSP00000451828	KRAS,NRAS,RAF1,AKT1
hsa05034	Alcoholism	5	146	0.84	0.61	0.0029	9606.ENSP00000256078,9606.ENSP00000295757,9606.ENSP00000358548,9606.ENSP00000401888,9606.ENSP00000419060	KRAS,HDAC11,NRAS,RAF1,BRAF
hsa04960	Aldosterone-regulated sodium reabsorption	3	37	1.22	0.68	0.0032	9606.ENSP00000256078,9606.ENSP00000304895,9606.ENSP00000376637	KRAS,IRS1,IGF1
hsa05164	Influenza A	5	163	0.79	0.56	0.0046	9606.ENSP00000257904,9606.ENSP00000263253,9606.ENSP00000363591,9606.ENSP00000401888,9606.ENSP00000451828	CDK4,EP300,BAK1,RAF1,AKT1
hsa04726	Serotonergic synapse	4	108	0.88	0.54	0.007	9606.ENSP00000256078,9606.ENSP00000358548,9606.ENSP00000401888,9606.ENSP00000419060	KRAS,NRAS,RAF1,BRAF
hsa04725	Cholinergic synapse	4	109	0.87	0.54	0.0072	9606.ENSP00000256078,9606.ENSP00000358548,9606.ENSP00000381185,9606.ENSP00000451828	KRAS,NRAS,BCL2,AKT1
hsa04650	Natural killer cell mediated cytotoxicity	4	120	0.83	0.5	0.0097	9606.ENSP00000256078,9606.ENSP00000358548,9606.ENSP00000401888,9606.ENSP00000419060	KRAS,NRAS,RAF1,BRAF
hsa04022	cGMP-PKG signaling pathway	4	163	0.7	0.39	0.0263	9606.ENSP00000265354,9606.ENSP00000304895,9606.ENSP00000401888,9606.ENSP00000451828	SRF,IRS1,RAF1,AKT1
hsa04540	Gap junction	3	87	0.85	0.41	0.0277	9606.ENSP00000256078,9606.ENSP00000358548,9606.ENSP00000401888	KRAS,NRAS,RAF1
hsa00760	Nicotinate and nicotinamide metabolism	2	33	1.09	0.41	0.0351	9606.ENSP00000212015,9606.ENSP00000329466	SIRT1,SIRT7

## Sheet: Supplementary Table S6
Supplementary Table S6: A comprehensive summary of all significant correlations (|r| > 0.4 and p-value <0.05) between miRNA expression and clinicopathological parameters- (a) tumor grade and (b) lymph node involvement.
a	miRNA	Clinical_Variable	r	p-value		b	miRNA	Clinical_Variable	r	p-value
	miR-361-3p	Tumor Grade	-0.605048	0.000311159			miR-423-5p	LN_status	-0.621249	0.000191683
	miR-186-5p	Tumor Grade	-0.575743	0.000701549			miR-200b-3p	LN_status	-0.548161	0.00141075
	miR-106a-5p+miR-17-5p	Tumor Grade	0.562859	0.000979616			miR-499a-5p	LN_status	0.526235	0.0023593
	miR-200a-3p	Tumor Grade	-0.486312	0.00553834			miR-503-5p	LN_status	0.518926	0.00277957
	miR-194-5p	Tumor Grade	-0.478228	0.00650488			miR-200a-3p	LN_status	-0.518926	0.00277957
	miR-378i	Tumor Grade	-0.475702	0.00683492			miR-194-5p	LN_status	-0.489691	0.00517236
	miR-95-3p	Tumor Grade	-0.470902	0.00750134			miR-30d-5p	LN_status	-0.489691	0.00517236
	miR-181a-5p	Tumor Grade	0.469386	0.00772292			miR-450a-5p	LN_status	0.475073	0.00691922
	miR-192-5p	Tumor Grade	-0.465849	0.00826162			miR-361-5p	LN_status	-0.460455	0.00914426
	miR-98-5p	Tumor Grade	0.45827	0.00952388			miR-574-3p	LN_status	-0.460455	0.00914426
	miR-664b-3p	Tumor Grade	-0.453218	0.0104528			miR-181a-5p	LN_status	0.445838	0.011946
	miR-664a-3p	Tumor Grade	-0.452712	0.0105498			miR-30e-5p	LN_status	-0.43122	0.0154352
	miR-574-5p	Tumor Grade	-0.450944	0.0108951			miR-1276	LN_status	-0.423911	0.0174757
	miR-574-3p	Tumor Grade	-0.434018	0.0147087			miR-4454+miR-7975	LN_status	0.423911	0.0174757
	miR-20a-5p+miR-20b-5p	Tumor Grade	0.428713	0.0161117			miR-135b-5p	LN_status	-0.409294	0.022231
	miR-4284	Tumor Grade	-0.42467	0.0172539			miR-361-3p	LN_status	-0.401985	0.0249811
	miR-497-5p	Tumor Grade	-0.408755	0.0224249			miR-429	LN_status	-0.401985	0.0249811
	miR-424-5p	Tumor Grade	0.40345	0.0244087

## Sheet: Supplementary Table S7
Supplementary Table S7: List of 19 differentially expressed miRNAs identified in the present study that have been previously implicated in epithelial–mesenchymal transition (EMT) regulation in gallbladder cancer (GBC) or other cancer types, along with their experimentally validated targets. Abbreviations: BC, breast cancer; CRC, colorectal cancer; GC, gastric cancer; HCC, Hepatic carcinoma; LC, l…
				Reported as OncomiRs
				Reported as Tumor Supressor miRNAs
Our Data			Existing literature
miRNAs	Expression pattern	Differential expression in different stages of GBC	miRNAs in GBC/other cancers in literature	Direct/indirect targets	miRNA-target interaction reported in cancer types	Reference
miR-20a-5p+miR-20b-5p	Upregulated	Both early and advanced-stage	miR-20a	Smad7/β-catenin axis	GBC	[43]
miR-106b-5p	Upregulated	Both early and advanced-stage	miR‐106b cluster	EP300	BC	[44]
miR-155-5p	Upregulated	Both early and advanced-stage	miR‐155	Smad2	LC	[44]
miR-155-5p	Upregulated	Both early and advanced-stage	miR‐155	RHOA, GATA3, P53INP1, FOXO‐3a	LC, GC, BC	[44]
miR-143-3p	Downregulated	Both early and advanced-stage	MiR-143-5p	HIF-1α	GBC	[25]
miR-125b-5p	Downregulated	Both early and advanced-stage	miR‐125b	Smad2, Samd4, EVA1A	HCC	[44]
miR-99a-5p	Downregulated	Both early and advanced-stage	miR‐99a	E2F2, ADGRE2	LC	[44]
miR-145-5p	Downregulated	Both early and advanced-stage	miR-145	Snail	CRC	[44]
miR-7-5p	Upregulated	Early-stage only	Let‐7	ABCC2, Bcl‐xl	OC, LC	[44]
miR-429	Upregulated	Early-stage only	miR-200 family	NFATC1, CTSL, LIN28B, ERRFI1 ZEB1, ZEB2, ZNF17	OC, HCC, LC, GC, BC, PC	[44]
miR-200a-3p	Upregulated	Early-stage only	miR-200 family	NFATC1, CTSL, LIN28B, ERRFI1 ZEB1, ZEB2, ZNF17	OC, HCC, LC, GC, BC, PC	[44]
miR-200b-3p	Upregulated	Early-stage only	miR-200 family	NFATC1, CTSL, LIN28B, ERRFI1 ZEB1, ZEB2, ZNF17	OC, HCC, LC, GC, BC, PC	[44]
miR-141-3p	Upregulated	Early-stage only	miR-200 family	NFATC1, CTSL, LIN28B, ERRFI1 ZEB1, ZEB2, ZNF17	OC, HCC, LC, GC, BC, PC	[44]
miR-218-5p	Downregulated	Early-stage only	miR‐218	Gli1, Slug	PRC	[44]
miR-196a-5p	Upregulated	Advanced-stage only	miR‐196a	NA	HCC	[44]
miR-199a-5p	Downregulated	Advanced-stage only	miR-199a-5p	PIK3CD	BC	[44]
miR-495-3p	Downregulated	Advanced-stage only	miR‐495	UBE2C	LC	[44]
miR-495-3p	Downregulated	Advanced-stage only	miR‐495	ETK	LC	[44]
miR-195-5p	Downregulated	Advanced-stage only	miR-195-5p	GDPD5, Notch2	CRC	[44]
miR-10b-5p	Downregulated	Advanced-stage only	miR‐10b	PTEN, RBICC1	BC	[44]
miR-574-3p	Downregulated	Advanced-stage only	miR‐574‐3p	ZEB1	GC	[44]
